# Supplementary material for: MicroRNA expression profiles across blood and different tissues in cattle
Source: Sci Data. 2019 Feb 12;6:190013. doi: 10.1038/sdata.2019.13 (PMC6371894; doi:10.1038/sdata.2019.13)
Supplement: Supplementary file 1 [file sdata201913-isa1.zip]

Archive with 3 entries (3 files):
- i_Investigation.txt
- s_Guan556A_study.txt
- a_Guan556A_assay.txt
