# Supplementary material for: MicroRNA expression profiles across blood and different tissues in cattle
Source: Sci Data. 2019 Feb 12;6:190013. doi: 10.1038/sdata.2019.13 (PMC6371894; doi:10.1038/sdata.2019.13)
Supplement: Supplementary file 1 [file sdata201913-isa1.zip › i_Investigation.txt]

# Investigation File generated for Scientific Data with Investigation File Authoring Tool version 0.1.0 on 11/01/2019 - This metadata file is CC0
ONTOLOGY SOURCE REFERENCE
Term Source Name	NCBITaxon	UBERON	EFO	OBI	CLO	ENVO	ERO
Term Source File	http://data.bioontology.org/ontologies/NCBITAXON	http://data.bioontology.org/ontologies/UBERON	http://data.bioontology.org/ontologies/EFO	http://data.bioontology.org/ontologies/OBI	http://data.bioontology.org/ontologies/CLO	http://data.bioontology.org/ontologies/ENVO	http://data.bioontology.org/ontologies/ERO
Term Source Version	2016AB	releases/2014-06-15	2.103	2014-08-18	2.1.106		2013-08-02
Term Source Description	National Center for Biotechnology Information (NCBI) Organismal Classification	Uber Anatomy Ontology	Experimental Factor Ontology	Ontology for Biomedical Investigations	Cell Line Ontology	Environment Ontology	Eagle-I Research Resource Ontology
INVESTIGATION
Investigation Identifier
Investigation Title
Investigation Description
Investigation Submission Date
Investigation Public Release Date
INVESTIGATION PUBLICATIONS
Investigation PubMed ID
Investigation Publication DOI
Investigation Publication Author List
Investigation Publication Title
Investigation Publication Status
Investigation Publication Status Term Accession Number
Investigation Publication Status Term Source REF
INVESTIGATION CONTACTS
Investigation Person Last Name
Investigation Person Mid Initials
Investigation Person First Name
Investigation Person Address
Investigation Person Phone
Investigation Person Fax
Investigation Person Email
Investigation Person Affiliation
Investigation Person Roles
Investigation Person Roles Term Accession Number
Investigation Person Roles Term Source REF
STUDY
Study Identifier	10.1038/sdata.2019.13
Study Title	MicroRNA expression profiles across blood and different tissues in cattle
Study Submission Date	02/10/2018
Study Public Release Date	12/02/2019
Study Description	http://www.nature.com/articles/sdata201913#abstract
Study File Name	s_Guan556A_study.txt
Comment[Subject Keywords]	///;//;///
Comment[Manuscript Licence]	CC BY-4.0
Comment[Experimental Metadata Licence]	CC0
Comment[Supplementary Information File Name]	
Comment[Supplementary Information File Type]	x-zip-compressed
Comment[Supplementary Information File URL]	http://www.nature.com/articles/sdata201913#supplementary-information
Comment[Data Repository]	Gene Expression Omnibus;Gene Expression Omnibus;Gene Expression Omnibus;figshare
Comment[Data Record Accession]	GSE117441;GSE121916;GSE72643;doi:10.6084/m9.figshare.7367273
Comment[Data Record URI]	http://identifiers.org/geo:GSE117441;http://identifiers.org/geo:GSE121916;http://identifiers.org/geo:GSE72643;https://doi.org/10.6084/m9.figshare.7367273
STUDY DESIGN DESCRIPTORS
Study Design Type	organism part comparison design	transcription profiling design	differential expression analysis objective	microRNA profiling by array design
Study Design Type Term Accession Number	http://www.ebi.ac.uk/efo/EFO_0001750	OBI:0001430	OBI:0200031	OBI:0001323
Study Design Type Term Source REF	EFO	OBI	OBI	OBI
STUDY PUBLICATIONS
Study PubMed ID	""	""	""
Study Publication DOI	doi:10.1038/srep21194	doi:10.1371/journal.pone.0151284	doi:10.1186/s12864-016-2962-1
Study Publication Author List	""	""	""
Study Publication Title	""	""	""
Study Publication Status	published	published	published
Study Publication Status Term Accession Number			
Study Publication Status Term Source REF			
STUDY FACTORS
Study Factor Name	animal part	feed
Study Factor Type	animal body part	animal feed
Study Factor Type Term Accession Number	http://www.ebi.ac.uk/efo/EFO_0000808	ENVO:02000047
Study Factor Type Term Source REF	CLO	ENVO
STUDY ASSAYS
Study Assay Measurement Type	microRNA profiling assay
Study Assay Measurement Type Term Accession Number	OBI:0001926
Study Assay Measurement Type Term Source REF	OBI
Study Assay Technology Type	microRNA profiling by high throughput sequencing
Study Assay Technology Type Term Accession Number	http://www.ebi.ac.uk/efo/EFO_0002896
Study Assay Technology Type Term Source REF	EFO
Study Assay Technology Platform	instrument; manufacturer
Study Assay File Name	a_Guan556A_assay.txt
STUDY PROTOCOLS
Study Protocol Name	Samples collection	miRNA-Seq library preparation and sequencing 	miRNA profiling comparison among different tissues	Distribution of miRNA expression among different tissues
Study Protocol Type	selection	microRNA profiling by high throughput sequencing	data transformation	data transformation
Study Protocol Type Term Accession Number	OBI:0001928	http://www.ebi.ac.uk/efo/EFO_0002896	OBI:0200000	OBI:0200000
Study Protocol Type Term Source REF	OBI	EFO	ERO	ERO
Study Protocol Description				
Study Protocol URI	""	""	""	""
Study Protocol Version				
Study Protocol Parameters Name	""	instrument; manufacturer	""	""
Study Protocol Parameters Name Term Accession Number	""	""	""	""
Study Protocol Parameters Name Term Source REF	""	""	""	""
Study Protocol Components Name	""	""	""	""
Study Protocol Components Type	""	""	""	""
Study Protocol Components Type Term Accession Number	""	""	""	""
Study Protocol Components Type Term Source REF	""	""	""	""
STUDY CONTACTS
Study Person Last Name	Sun	Chen	Guan
Study Person First Name	Hui-Zeng	Yanhong	Le Luo
Study Person Mid Initials			
Study Person Email	""	""	lguan@ualberta.ca
Study Person Phone			
Study Person Fax			
Study Person Address			
Study Person Affiliation	Department of Agricultural, Food and Nutritional Science, University of Alberta, Edmonton, AB, T6G 2P5, Canada	Department of Agricultural, Food and Nutritional Science, University of Alberta, Edmonton, AB, T6G 2P5, Canada	Department of Agricultural, Food and Nutritional Science, University of Alberta, Edmonton, AB, T6G 2P5, Canada
Study Person Roles			
Study Person Roles Term Accession Number			
Study Person Roles Term Source REF			
Comment[Study Person ORCID]	0000-0001-5380-6030		
Comment[Funder]			
Comment[FundRef ID]			
Comment[Funder Term Source REF]			
Comment[Grant Identifier]			
