# Supplementary material for: MicroRNA expression profiles across blood and different tissues in cattle
Source: Sci Data. 2019 Feb 12;6:190013. doi: 10.1038/sdata.2019.13 (PMC6371894; doi:10.1038/sdata.2019.13)
Supplement: Supplementary file 1 [file sdata201913-isa1.zip › s_Guan556A_study.txt]

Source Name	Comment[source literature ref]	Characteristics[organism]	Term Source REF	Term Accession Number	Characteristics[organism part]	Term Source REF	Term Accession Number	Protocol REF	Sample Name	Factor Value[animal part]	Factor Value[feed]
5 dairy cow tissues	https://doi.org/10.1038/srep21194	Bos taurus	NCBITaxon	NCBITaxon:9913	mammary gland	UBERON	UBERON:0001911	Samples collection	GSM3294909	mammary gland	corn stover based diet
5 dairy cow tissues	https://doi.org/10.1038/srep21194	Bos taurus	NCBITaxon	NCBITaxon:9913	mammary gland	UBERON	UBERON:0001911	Samples collection	GSM3294908	mammary gland	corn stover based diet
5 dairy cow tissues	https://doi.org/10.1038/srep21194	Bos taurus	NCBITaxon	NCBITaxon:9913	mammary gland	UBERON	UBERON:0001911	Samples collection	GSM3294907	mammary gland	corn stover based diet
5 dairy cow tissues	https://doi.org/10.1038/srep21194	Bos taurus	NCBITaxon	NCBITaxon:9913	mammary gland	UBERON	UBERON:0001911	Samples collection	GSM3294906	mammary gland	corn stover based diet
5 dairy cow tissues	https://doi.org/10.1038/srep21194	Bos taurus	NCBITaxon	NCBITaxon:9913	mammary gland	UBERON	UBERON:0001911	Samples collection	GSM3294905	mammary gland	corn stover based diet
5 dairy cow tissues	https://doi.org/10.1038/srep21194	Bos taurus	NCBITaxon	NCBITaxon:9913	mammary gland	UBERON	UBERON:0001911	Samples collection	GSM3294904	mammary gland	corn stover based diet
5 dairy cow tissues	https://doi.org/10.1038/srep21194	Bos taurus	NCBITaxon	NCBITaxon:9913	mammary gland	UBERON	UBERON:0001911	Samples collection	GSM3294903	mammary gland	alfalfa hay based diet
5 dairy cow tissues	https://doi.org/10.1038/srep21194	Bos taurus	NCBITaxon	NCBITaxon:9913	mammary gland	UBERON	UBERON:0001911	Samples collection	GSM3294902	mammary gland	alfalfa hay based diet
5 dairy cow tissues	https://doi.org/10.1038/srep21194	Bos taurus	NCBITaxon	NCBITaxon:9913	mammary gland	UBERON	UBERON:0001911	Samples collection	GSM3294901	mammary gland	alfalfa hay based diet
5 dairy cow tissues	https://doi.org/10.1038/srep21194	Bos taurus	NCBITaxon	NCBITaxon:9913	mammary gland	UBERON	UBERON:0001911	Samples collection	GSM3294900	mammary gland	alfalfa hay based diet
5 dairy cow tissues	https://doi.org/10.1038/srep21194	Bos taurus	NCBITaxon	NCBITaxon:9913	mammary gland	UBERON	UBERON:0001911	Samples collection	GSM3294899	mammary gland	alfalfa hay based diet
5 dairy cow tissues	https://doi.org/10.1038/srep21194	Bos taurus	NCBITaxon	NCBITaxon:9913	mammary gland	UBERON	UBERON:0001911	Samples collection	GSM3294898	mammary gland	alfalfa hay based diet
5 dairy cow tissues	https://doi.org/10.1038/srep21194	Bos taurus	NCBITaxon	NCBITaxon:9913	mammary gland	UBERON	UBERON:0001911	Samples collection	GSM3294897	mammary gland	rice straw based diet
5 dairy cow tissues	https://doi.org/10.1038/srep21194	Bos taurus	NCBITaxon	NCBITaxon:9913	mammary gland	UBERON	UBERON:0001911	Samples collection	GSM3294896	mammary gland	rice straw based diet
5 dairy cow tissues	https://doi.org/10.1038/srep21194	Bos taurus	NCBITaxon	NCBITaxon:9913	mammary gland	UBERON	UBERON:0001911	Samples collection	GSM3294895	mammary gland	rice straw based diet
5 dairy cow tissues	https://doi.org/10.1038/srep21194	Bos taurus	NCBITaxon	NCBITaxon:9913	mammary gland	UBERON	UBERON:0001911	Samples collection	GSM3294894	mammary gland	rice straw based diet
5 dairy cow tissues	https://doi.org/10.1038/srep21194	Bos taurus	NCBITaxon	NCBITaxon:9913	mammary gland	UBERON	UBERON:0001911	Samples collection	GSM3294893	mammary gland	rice straw based diet
5 dairy cow tissues	https://doi.org/10.1038/srep21194	Bos taurus	NCBITaxon	NCBITaxon:9913	mammary gland	UBERON	UBERON:0001911	Samples collection	GSM3294892	mammary gland	rice straw based diet
5 dairy cow tissues	https://doi.org/10.1038/srep21194	Bos taurus	NCBITaxon	NCBITaxon:9913	liver	UBERON	UBERON:0002107	Samples collection	GSM3294891	liver	corn stover based diet
5 dairy cow tissues	https://doi.org/10.1038/srep21194	Bos taurus	NCBITaxon	NCBITaxon:9913	liver	UBERON	UBERON:0002107	Samples collection	GSM3294890	liver	corn stover based diet
5 dairy cow tissues	https://doi.org/10.1038/srep21194	Bos taurus	NCBITaxon	NCBITaxon:9913	liver	UBERON	UBERON:0002107	Samples collection	GSM3294889	liver	corn stover based diet
5 dairy cow tissues	https://doi.org/10.1038/srep21194	Bos taurus	NCBITaxon	NCBITaxon:9913	liver	UBERON	UBERON:0002107	Samples collection	GSM3294888	liver	corn stover based diet
5 dairy cow tissues	https://doi.org/10.1038/srep21194	Bos taurus	NCBITaxon	NCBITaxon:9913	liver	UBERON	UBERON:0002107	Samples collection	GSM3294887	liver	corn stover based diet
5 dairy cow tissues	https://doi.org/10.1038/srep21194	Bos taurus	NCBITaxon	NCBITaxon:9913	liver	UBERON	UBERON:0002107	Samples collection	GSM3294886	liver	corn stover based diet
5 dairy cow tissues	https://doi.org/10.1038/srep21194	Bos taurus	NCBITaxon	NCBITaxon:9913	liver	UBERON	UBERON:0002107	Samples collection	GSM3294885	liver	alfalfa hay based diet
5 dairy cow tissues	https://doi.org/10.1038/srep21194	Bos taurus	NCBITaxon	NCBITaxon:9913	liver	UBERON	UBERON:0002107	Samples collection	GSM3294884	liver	alfalfa hay based diet
5 dairy cow tissues	https://doi.org/10.1038/srep21194	Bos taurus	NCBITaxon	NCBITaxon:9913	liver	UBERON	UBERON:0002107	Samples collection	GSM3294883	liver	alfalfa hay based diet
5 dairy cow tissues	https://doi.org/10.1038/srep21194	Bos taurus	NCBITaxon	NCBITaxon:9913	liver	UBERON	UBERON:0002107	Samples collection	GSM3294882	liver	alfalfa hay based diet
5 dairy cow tissues	https://doi.org/10.1038/srep21194	Bos taurus	NCBITaxon	NCBITaxon:9913	liver	UBERON	UBERON:0002107	Samples collection	GSM3294881	liver	alfalfa hay based diet
5 dairy cow tissues	https://doi.org/10.1038/srep21194	Bos taurus	NCBITaxon	NCBITaxon:9913	liver	UBERON	UBERON:0002107	Samples collection	GSM3294880	liver	alfalfa hay based diet
5 dairy cow tissues	https://doi.org/10.1038/srep21194	Bos taurus	NCBITaxon	NCBITaxon:9913	liver	UBERON	UBERON:0002107	Samples collection	GSM3294879	liver	rice straw based diet
5 dairy cow tissues	https://doi.org/10.1038/srep21194	Bos taurus	NCBITaxon	NCBITaxon:9913	liver	UBERON	UBERON:0002107	Samples collection	GSM3294878	liver	rice straw based diet
5 dairy cow tissues	https://doi.org/10.1038/srep21194	Bos taurus	NCBITaxon	NCBITaxon:9913	liver	UBERON	UBERON:0002107	Samples collection	GSM3294877	liver	rice straw based diet
5 dairy cow tissues	https://doi.org/10.1038/srep21194	Bos taurus	NCBITaxon	NCBITaxon:9913	liver	UBERON	UBERON:0002107	Samples collection	GSM3294876	liver	rice straw based diet
5 dairy cow tissues	https://doi.org/10.1038/srep21194	Bos taurus	NCBITaxon	NCBITaxon:9913	liver	UBERON	UBERON:0002107	Samples collection	GSM3294875	liver	rice straw based diet
5 dairy cow tissues	https://doi.org/10.1038/srep21194	Bos taurus	NCBITaxon	NCBITaxon:9913	liver	UBERON	UBERON:0002107	Samples collection	GSM3294874	liver	rice straw based diet
5 dairy cow tissues	https://doi.org/10.1038/srep21194	Bos taurus	NCBITaxon	NCBITaxon:9913	jejunum	UBERON	UBERON:0002115	Samples collection	GSM3294873	jejunum	corn stover based diet
5 dairy cow tissues	https://doi.org/10.1038/srep21194	Bos taurus	NCBITaxon	NCBITaxon:9913	jejunum	UBERON	UBERON:0002115	Samples collection	GSM3294872	jejunum	corn stover based diet
5 dairy cow tissues	https://doi.org/10.1038/srep21194	Bos taurus	NCBITaxon	NCBITaxon:9913	jejunum	UBERON	UBERON:0002115	Samples collection	GSM3294871	jejunum	corn stover based diet
5 dairy cow tissues	https://doi.org/10.1038/srep21194	Bos taurus	NCBITaxon	NCBITaxon:9913	jejunum	UBERON	UBERON:0002115	Samples collection	GSM3294870	jejunum	corn stover based diet
5 dairy cow tissues	https://doi.org/10.1038/srep21194	Bos taurus	NCBITaxon	NCBITaxon:9913	jejunum	UBERON	UBERON:0002115	Samples collection	GSM3294869	jejunum	corn stover based diet
5 dairy cow tissues	https://doi.org/10.1038/srep21194	Bos taurus	NCBITaxon	NCBITaxon:9913	jejunum	UBERON	UBERON:0002115	Samples collection	GSM3294868	jejunum	corn stover based diet
5 dairy cow tissues	https://doi.org/10.1038/srep21194	Bos taurus	NCBITaxon	NCBITaxon:9913	jejunum	UBERON	UBERON:0002115	Samples collection	GSM3294867	jejunum	alfalfa hay based diet
5 dairy cow tissues	https://doi.org/10.1038/srep21194	Bos taurus	NCBITaxon	NCBITaxon:9913	jejunum	UBERON	UBERON:0002115	Samples collection	GSM3294866	jejunum	alfalfa hay based diet
5 dairy cow tissues	https://doi.org/10.1038/srep21194	Bos taurus	NCBITaxon	NCBITaxon:9913	jejunum	UBERON	UBERON:0002115	Samples collection	GSM3294865	jejunum	alfalfa hay based diet
5 dairy cow tissues	https://doi.org/10.1038/srep21194	Bos taurus	NCBITaxon	NCBITaxon:9913	jejunum	UBERON	UBERON:0002115	Samples collection	GSM3294864	jejunum	alfalfa hay based diet
5 dairy cow tissues	https://doi.org/10.1038/srep21194	Bos taurus	NCBITaxon	NCBITaxon:9913	jejunum	UBERON	UBERON:0002115	Samples collection	GSM3294863	jejunum	alfalfa hay based diet
5 dairy cow tissues	https://doi.org/10.1038/srep21194	Bos taurus	NCBITaxon	NCBITaxon:9913	jejunum	UBERON	UBERON:0002115	Samples collection	GSM3294862	jejunum	alfalfa hay based diet
5 dairy cow tissues	https://doi.org/10.1038/srep21194	Bos taurus	NCBITaxon	NCBITaxon:9913	jejunum	UBERON	UBERON:0002115	Samples collection	GSM3294861	jejunum	rice straw based diet
5 dairy cow tissues	https://doi.org/10.1038/srep21194	Bos taurus	NCBITaxon	NCBITaxon:9913	jejunum	UBERON	UBERON:0002115	Samples collection	GSM3294860	jejunum	rice straw based diet
5 dairy cow tissues	https://doi.org/10.1038/srep21194	Bos taurus	NCBITaxon	NCBITaxon:9913	jejunum	UBERON	UBERON:0002115	Samples collection	GSM3294859	jejunum	rice straw based diet
5 dairy cow tissues	https://doi.org/10.1038/srep21194	Bos taurus	NCBITaxon	NCBITaxon:9913	jejunum	UBERON	UBERON:0002115	Samples collection	GSM3294858	jejunum	rice straw based diet
5 dairy cow tissues	https://doi.org/10.1038/srep21194	Bos taurus	NCBITaxon	NCBITaxon:9913	jejunum	UBERON	UBERON:0002115	Samples collection	GSM3294857	jejunum	rice straw based diet
5 dairy cow tissues	https://doi.org/10.1038/srep21194	Bos taurus	NCBITaxon	NCBITaxon:9913	jejunum	UBERON	UBERON:0002115	Samples collection	GSM3294856	jejunum	rice straw based diet
5 dairy cow tissues	https://doi.org/10.1038/srep21194	Bos taurus	NCBITaxon	NCBITaxon:9913	duodenum	UBERON	UBERON:0002114	Samples collection	GSM3294855	duodenum	corn stover based diet
5 dairy cow tissues	https://doi.org/10.1038/srep21194	Bos taurus	NCBITaxon	NCBITaxon:9913	duodenum	UBERON	UBERON:0002114	Samples collection	GSM3294854	duodenum	corn stover based diet
5 dairy cow tissues	https://doi.org/10.1038/srep21194	Bos taurus	NCBITaxon	NCBITaxon:9913	duodenum	UBERON	UBERON:0002114	Samples collection	GSM3294853	duodenum	corn stover based diet
5 dairy cow tissues	https://doi.org/10.1038/srep21194	Bos taurus	NCBITaxon	NCBITaxon:9913	duodenum	UBERON	UBERON:0002114	Samples collection	GSM3294852	duodenum	corn stover based diet
5 dairy cow tissues	https://doi.org/10.1038/srep21194	Bos taurus	NCBITaxon	NCBITaxon:9913	duodenum	UBERON	UBERON:0002114	Samples collection	GSM3294851	duodenum	corn stover based diet
5 dairy cow tissues	https://doi.org/10.1038/srep21194	Bos taurus	NCBITaxon	NCBITaxon:9913	duodenum	UBERON	UBERON:0002114	Samples collection	GSM3294850	duodenum	corn stover based diet
5 dairy cow tissues	https://doi.org/10.1038/srep21194	Bos taurus	NCBITaxon	NCBITaxon:9913	duodenum	UBERON	UBERON:0002114	Samples collection	GSM3294849	duodenum	alfalfa hay based diet
5 dairy cow tissues	https://doi.org/10.1038/srep21194	Bos taurus	NCBITaxon	NCBITaxon:9913	duodenum	UBERON	UBERON:0002114	Samples collection	GSM3294848	duodenum	alfalfa hay based diet
5 dairy cow tissues	https://doi.org/10.1038/srep21194	Bos taurus	NCBITaxon	NCBITaxon:9913	duodenum	UBERON	UBERON:0002114	Samples collection	GSM3294847	duodenum	alfalfa hay based diet
5 dairy cow tissues	https://doi.org/10.1038/srep21194	Bos taurus	NCBITaxon	NCBITaxon:9913	duodenum	UBERON	UBERON:0002114	Samples collection	GSM3294846	duodenum	alfalfa hay based diet
5 dairy cow tissues	https://doi.org/10.1038/srep21194	Bos taurus	NCBITaxon	NCBITaxon:9913	duodenum	UBERON	UBERON:0002114	Samples collection	GSM3294845	duodenum	alfalfa hay based diet
5 dairy cow tissues	https://doi.org/10.1038/srep21194	Bos taurus	NCBITaxon	NCBITaxon:9913	duodenum	UBERON	UBERON:0002114	Samples collection	GSM3294844	duodenum	alfalfa hay based diet
5 dairy cow tissues	https://doi.org/10.1038/srep21194	Bos taurus	NCBITaxon	NCBITaxon:9913	duodenum	UBERON	UBERON:0002114	Samples collection	GSM3294843	duodenum	rice straw based diet
5 dairy cow tissues	https://doi.org/10.1038/srep21194	Bos taurus	NCBITaxon	NCBITaxon:9913	duodenum	UBERON	UBERON:0002114	Samples collection	GSM3294842	duodenum	rice straw based diet
5 dairy cow tissues	https://doi.org/10.1038/srep21194	Bos taurus	NCBITaxon	NCBITaxon:9913	duodenum	UBERON	UBERON:0002114	Samples collection	GSM3294841	duodenum	rice straw based diet
5 dairy cow tissues	https://doi.org/10.1038/srep21194	Bos taurus	NCBITaxon	NCBITaxon:9913	duodenum	UBERON	UBERON:0002114	Samples collection	GSM3294840	duodenum	rice straw based diet
5 dairy cow tissues	https://doi.org/10.1038/srep21194	Bos taurus	NCBITaxon	NCBITaxon:9913	duodenum	UBERON	UBERON:0002114	Samples collection	GSM3294839	duodenum	rice straw based diet
5 dairy cow tissues	https://doi.org/10.1038/srep21194	Bos taurus	NCBITaxon	NCBITaxon:9913	duodenum	UBERON	UBERON:0002114	Samples collection	GSM3294838	duodenum	rice straw based diet
5 dairy cow tissues	https://doi.org/10.1038/srep21194	Bos taurus	NCBITaxon	NCBITaxon:9913	rumen	UBERON	UBERON:0007365	Samples collection	GSM3294837	rumen	corn stover based diet
5 dairy cow tissues	https://doi.org/10.1038/srep21194	Bos taurus	NCBITaxon	NCBITaxon:9913	rumen	UBERON	UBERON:0007365	Samples collection	GSM3294836	rumen	corn stover based diet
5 dairy cow tissues	https://doi.org/10.1038/srep21194	Bos taurus	NCBITaxon	NCBITaxon:9913	rumen	UBERON	UBERON:0007365	Samples collection	GSM3294835	rumen	corn stover based diet
5 dairy cow tissues	https://doi.org/10.1038/srep21194	Bos taurus	NCBITaxon	NCBITaxon:9913	rumen	UBERON	UBERON:0007365	Samples collection	GSM3294834	rumen	corn stover based diet
5 dairy cow tissues	https://doi.org/10.1038/srep21194	Bos taurus	NCBITaxon	NCBITaxon:9913	rumen	UBERON	UBERON:0007365	Samples collection	GSM3294833	rumen	corn stover based diet
5 dairy cow tissues	https://doi.org/10.1038/srep21194	Bos taurus	NCBITaxon	NCBITaxon:9913	rumen	UBERON	UBERON:0007365	Samples collection	GSM3294832	rumen	corn stover based diet
5 dairy cow tissues	https://doi.org/10.1038/srep21194	Bos taurus	NCBITaxon	NCBITaxon:9913	rumen	UBERON	UBERON:0007365	Samples collection	GSM3294831	rumen	alfalfa hay based diet
5 dairy cow tissues	https://doi.org/10.1038/srep21194	Bos taurus	NCBITaxon	NCBITaxon:9913	rumen	UBERON	UBERON:0007365	Samples collection	GSM3294830	rumen	alfalfa hay based diet
5 dairy cow tissues	https://doi.org/10.1038/srep21194	Bos taurus	NCBITaxon	NCBITaxon:9913	rumen	UBERON	UBERON:0007365	Samples collection	GSM3294829	rumen	alfalfa hay based diet
5 dairy cow tissues	https://doi.org/10.1038/srep21194	Bos taurus	NCBITaxon	NCBITaxon:9913	rumen	UBERON	UBERON:0007365	Samples collection	GSM3294828	rumen	alfalfa hay based diet
5 dairy cow tissues	https://doi.org/10.1038/srep21194	Bos taurus	NCBITaxon	NCBITaxon:9913	rumen	UBERON	UBERON:0007365	Samples collection	GSM3294827	rumen	alfalfa hay based diet
5 dairy cow tissues	https://doi.org/10.1038/srep21194	Bos taurus	NCBITaxon	NCBITaxon:9913	rumen	UBERON	UBERON:0007365	Samples collection	GSM3294826	rumen	alfalfa hay based diet
5 dairy cow tissues	https://doi.org/10.1038/srep21194	Bos taurus	NCBITaxon	NCBITaxon:9913	rumen	UBERON	UBERON:0007365	Samples collection	GSM3294825	rumen	rice straw based diet
5 dairy cow tissues	https://doi.org/10.1038/srep21194	Bos taurus	NCBITaxon	NCBITaxon:9913	rumen	UBERON	UBERON:0007365	Samples collection	GSM3294824	rumen	rice straw based diet
5 dairy cow tissues	https://doi.org/10.1038/srep21194	Bos taurus	NCBITaxon	NCBITaxon:9913	rumen	UBERON	UBERON:0007365	Samples collection	GSM3294823	rumen	rice straw based diet
5 dairy cow tissues	https://doi.org/10.1038/srep21194	Bos taurus	NCBITaxon	NCBITaxon:9913	rumen	UBERON	UBERON:0007365	Samples collection	GSM3294822	rumen	rice straw based diet
5 dairy cow tissues	https://doi.org/10.1038/srep21194	Bos taurus	NCBITaxon	NCBITaxon:9913	rumen	UBERON	UBERON:0007365	Samples collection	GSM3294821	rumen	rice straw based diet
5 dairy cow tissues	https://doi.org/10.1038/srep21194	Bos taurus	NCBITaxon	NCBITaxon:9913	rumen	UBERON	UBERON:0007365	Samples collection	GSM3294820	rumen	rice straw based diet
six beef cattle tissues	https://doi.org/10.1371/journal.pone.0151284	Bos taurus	NCBITaxon	NCBITaxon:9913	descending colon	UBERON	UBERON:0001158	Samples collection	GSM3449963	Descending colon
six beef cattle tissues	https://doi.org/10.1371/journal.pone.0151284	Bos taurus	NCBITaxon	NCBITaxon:9913	descending colon	UBERON	UBERON:0001158	Samples collection	GSM3449962	Descending colon
six beef cattle tissues	https://doi.org/10.1371/journal.pone.0151284	Bos taurus	NCBITaxon	NCBITaxon:9913	descending colon	UBERON	UBERON:0001158	Samples collection	GSM3449961	Descending colon
six beef cattle tissues	https://doi.org/10.1371/journal.pone.0151284	Bos taurus	NCBITaxon	NCBITaxon:9913	descending colon	UBERON	UBERON:0001158	Samples collection	GSM3449960	Descending colon
six beef cattle tissues	https://doi.org/10.1371/journal.pone.0151284	Bos taurus	NCBITaxon	NCBITaxon:9913	descending colon	UBERON	UBERON:0001158	Samples collection	GSM3449959	Descending colon
six beef cattle tissues	https://doi.org/10.1371/journal.pone.0151284	Bos taurus	NCBITaxon	NCBITaxon:9913	descending colon	UBERON	UBERON:0001158	Samples collection	GSM3449958	Descending colon
six beef cattle tissues	https://doi.org/10.1371/journal.pone.0151284	Bos taurus	NCBITaxon	NCBITaxon:9913	descending colon	UBERON	UBERON:0001158	Samples collection	GSM3449957	Descending colon
six beef cattle tissues	https://doi.org/10.1371/journal.pone.0151284	Bos taurus	NCBITaxon	NCBITaxon:9913	descending colon	UBERON	UBERON:0001158	Samples collection	GSM3449956	Descending colon
six beef cattle tissues	https://doi.org/10.1371/journal.pone.0151284	Bos taurus	NCBITaxon	NCBITaxon:9913	descending colon	UBERON	UBERON:0001158	Samples collection	GSM3449955	Descending colon
six beef cattle tissues	https://doi.org/10.1371/journal.pone.0151284	Bos taurus	NCBITaxon	NCBITaxon:9913	descending colon	UBERON	UBERON:0001158	Samples collection	GSM3449954	Descending colon
six beef cattle tissues	https://doi.org/10.1371/journal.pone.0151284	Bos taurus	NCBITaxon	NCBITaxon:9913	spiral colon	UBERON	UBERON:0010239	Samples collection	GSM3449953	Spiral colon
six beef cattle tissues	https://doi.org/10.1371/journal.pone.0151284	Bos taurus	NCBITaxon	NCBITaxon:9913	spiral colon	UBERON	UBERON:0010239	Samples collection	GSM3449952	Spiral colon
six beef cattle tissues	https://doi.org/10.1371/journal.pone.0151284	Bos taurus	NCBITaxon	NCBITaxon:9913	spiral colon	UBERON	UBERON:0010239	Samples collection	GSM3449951	Spiral colon
six beef cattle tissues	https://doi.org/10.1371/journal.pone.0151284	Bos taurus	NCBITaxon	NCBITaxon:9913	spiral colon	UBERON	UBERON:0010239	Samples collection	GSM3449950	Spiral colon
six beef cattle tissues	https://doi.org/10.1371/journal.pone.0151284	Bos taurus	NCBITaxon	NCBITaxon:9913	spiral colon	UBERON	UBERON:0010239	Samples collection	GSM3449949	Spiral colon
six beef cattle tissues	https://doi.org/10.1371/journal.pone.0151284	Bos taurus	NCBITaxon	NCBITaxon:9913	spiral colon	UBERON	UBERON:0010239	Samples collection	GSM3449948	Spiral colon
six beef cattle tissues	https://doi.org/10.1371/journal.pone.0151284	Bos taurus	NCBITaxon	NCBITaxon:9913	spiral colon	UBERON	UBERON:0010239	Samples collection	GSM3449947	Spiral colon
six beef cattle tissues	https://doi.org/10.1371/journal.pone.0151284	Bos taurus	NCBITaxon	NCBITaxon:9913	spiral colon	UBERON	UBERON:0010239	Samples collection	GSM3449946	Spiral colon
six beef cattle tissues	https://doi.org/10.1371/journal.pone.0151284	Bos taurus	NCBITaxon	NCBITaxon:9913	spiral colon	UBERON	UBERON:0010239	Samples collection	GSM3449945	Spiral colon
six beef cattle tissues	https://doi.org/10.1371/journal.pone.0151284	Bos taurus	NCBITaxon	NCBITaxon:9913	spiral colon	UBERON	UBERON:0010239	Samples collection	GSM3449944	Spiral colon
six beef cattle tissues	https://doi.org/10.1371/journal.pone.0151284	Bos taurus	NCBITaxon	NCBITaxon:9913	jejunum	UBERON	UBERON:0002115	Samples collection	GSM3449943	Distal jejunum
six beef cattle tissues	https://doi.org/10.1371/journal.pone.0151284	Bos taurus	NCBITaxon	NCBITaxon:9913	jejunum	UBERON	UBERON:0002115	Samples collection	GSM3449942	Distal jejunum
six beef cattle tissues	https://doi.org/10.1371/journal.pone.0151284	Bos taurus	NCBITaxon	NCBITaxon:9913	jejunum	UBERON	UBERON:0002115	Samples collection	GSM3449941	Distal jejunum
six beef cattle tissues	https://doi.org/10.1371/journal.pone.0151284	Bos taurus	NCBITaxon	NCBITaxon:9913	jejunum	UBERON	UBERON:0002115	Samples collection	GSM3449940	Distal jejunum
six beef cattle tissues	https://doi.org/10.1371/journal.pone.0151284	Bos taurus	NCBITaxon	NCBITaxon:9913	jejunum	UBERON	UBERON:0002115	Samples collection	GSM3449939	Distal jejunum
six beef cattle tissues	https://doi.org/10.1371/journal.pone.0151284	Bos taurus	NCBITaxon	NCBITaxon:9913	jejunum	UBERON	UBERON:0002115	Samples collection	GSM3449938	Distal jejunum
six beef cattle tissues	https://doi.org/10.1371/journal.pone.0151284	Bos taurus	NCBITaxon	NCBITaxon:9913	jejunum	UBERON	UBERON:0002115	Samples collection	GSM3449937	Distal jejunum
six beef cattle tissues	https://doi.org/10.1371/journal.pone.0151284	Bos taurus	NCBITaxon	NCBITaxon:9913	jejunum	UBERON	UBERON:0002115	Samples collection	GSM3449936	Distal jejunum
six beef cattle tissues	https://doi.org/10.1371/journal.pone.0151284	Bos taurus	NCBITaxon	NCBITaxon:9913	jejunum	UBERON	UBERON:0002115	Samples collection	GSM3449935	Distal jejunum
six beef cattle tissues	https://doi.org/10.1371/journal.pone.0151284	Bos taurus	NCBITaxon	NCBITaxon:9913	jejunum	UBERON	UBERON:0002115	Samples collection	GSM3449934	Distal jejunum
six beef cattle tissues	https://doi.org/10.1371/journal.pone.0151284	Bos taurus	NCBITaxon	NCBITaxon:9913	jejunum	UBERON	UBERON:0002115	Samples collection	GSM3449933	Proximal jejunum
six beef cattle tissues	https://doi.org/10.1371/journal.pone.0151284	Bos taurus	NCBITaxon	NCBITaxon:9913	jejunum	UBERON	UBERON:0002115	Samples collection	GSM3449932	Proximal jejunum
six beef cattle tissues	https://doi.org/10.1371/journal.pone.0151284	Bos taurus	NCBITaxon	NCBITaxon:9913	jejunum	UBERON	UBERON:0002115	Samples collection	GSM3449931	Proximal jejunum
six beef cattle tissues	https://doi.org/10.1371/journal.pone.0151284	Bos taurus	NCBITaxon	NCBITaxon:9913	jejunum	UBERON	UBERON:0002115	Samples collection	GSM3449930	Proximal jejunum
six beef cattle tissues	https://doi.org/10.1371/journal.pone.0151284	Bos taurus	NCBITaxon	NCBITaxon:9913	jejunum	UBERON	UBERON:0002115	Samples collection	GSM3449929	Proximal jejunum
six beef cattle tissues	https://doi.org/10.1371/journal.pone.0151284	Bos taurus	NCBITaxon	NCBITaxon:9913	jejunum	UBERON	UBERON:0002115	Samples collection	GSM3449928	Proximal jejunum
six beef cattle tissues	https://doi.org/10.1371/journal.pone.0151284	Bos taurus	NCBITaxon	NCBITaxon:9913	jejunum	UBERON	UBERON:0002115	Samples collection	GSM3449927	Proximal jejunum
six beef cattle tissues	https://doi.org/10.1371/journal.pone.0151284	Bos taurus	NCBITaxon	NCBITaxon:9913	jejunum	UBERON	UBERON:0002115	Samples collection	GSM3449926	Proximal jejunum
six beef cattle tissues	https://doi.org/10.1371/journal.pone.0151284	Bos taurus	NCBITaxon	NCBITaxon:9913	jejunum	UBERON	UBERON:0002115	Samples collection	GSM3449925	Proximal jejunum
six beef cattle tissues	https://doi.org/10.1371/journal.pone.0151284	Bos taurus	NCBITaxon	NCBITaxon:9913	jejunum	UBERON	UBERON:0002115	Samples collection	GSM3449924	Proximal jejunum
six beef cattle tissues	https://doi.org/10.1371/journal.pone.0151284	Bos taurus	NCBITaxon	NCBITaxon:9913	caecum	UBERON	UBERON:0001153	Samples collection	GSM3449923	Cecum
six beef cattle tissues	https://doi.org/10.1371/journal.pone.0151284	Bos taurus	NCBITaxon	NCBITaxon:9913	caecum	UBERON	UBERON:0001153	Samples collection	GSM3449922	Cecum
six beef cattle tissues	https://doi.org/10.1371/journal.pone.0151284	Bos taurus	NCBITaxon	NCBITaxon:9913	caecum	UBERON	UBERON:0001153	Samples collection	GSM3449921	Cecum
six beef cattle tissues	https://doi.org/10.1371/journal.pone.0151284	Bos taurus	NCBITaxon	NCBITaxon:9913	caecum	UBERON	UBERON:0001153	Samples collection	GSM3449920	Cecum
six beef cattle tissues	https://doi.org/10.1371/journal.pone.0151284	Bos taurus	NCBITaxon	NCBITaxon:9913	caecum	UBERON	UBERON:0001153	Samples collection	GSM3449919	Cecum
six beef cattle tissues	https://doi.org/10.1371/journal.pone.0151284	Bos taurus	NCBITaxon	NCBITaxon:9913	caecum	UBERON	UBERON:0001153	Samples collection	GSM3449918	Cecum
six beef cattle tissues	https://doi.org/10.1371/journal.pone.0151284	Bos taurus	NCBITaxon	NCBITaxon:9913	caecum	UBERON	UBERON:0001153	Samples collection	GSM3449917	Cecum
six beef cattle tissues	https://doi.org/10.1371/journal.pone.0151284	Bos taurus	NCBITaxon	NCBITaxon:9913	caecum	UBERON	UBERON:0001153	Samples collection	GSM3449916	Cecum
six beef cattle tissues	https://doi.org/10.1371/journal.pone.0151284	Bos taurus	NCBITaxon	NCBITaxon:9913	caecum	UBERON	UBERON:0001153	Samples collection	GSM3449915	Cecum
six beef cattle tissues	https://doi.org/10.1371/journal.pone.0151284	Bos taurus	NCBITaxon	NCBITaxon:9913	caecum	UBERON	UBERON:0001153	Samples collection	GSM3449914	Cecum
six beef cattle tissues	https://doi.org/10.1371/journal.pone.0151284	Bos taurus	NCBITaxon	NCBITaxon:9913	duodenum	UBERON	UBERON:0002114	Samples collection	GSM3449913	Duodenum
six beef cattle tissues	https://doi.org/10.1371/journal.pone.0151284	Bos taurus	NCBITaxon	NCBITaxon:9913	duodenum	UBERON	UBERON:0002114	Samples collection	GSM3449912	Duodenum
six beef cattle tissues	https://doi.org/10.1371/journal.pone.0151284	Bos taurus	NCBITaxon	NCBITaxon:9913	duodenum	UBERON	UBERON:0002114	Samples collection	GSM3449911	Duodenum
six beef cattle tissues	https://doi.org/10.1371/journal.pone.0151284	Bos taurus	NCBITaxon	NCBITaxon:9913	duodenum	UBERON	UBERON:0002114	Samples collection	GSM3449910	Duodenum
six beef cattle tissues	https://doi.org/10.1371/journal.pone.0151284	Bos taurus	NCBITaxon	NCBITaxon:9913	duodenum	UBERON	UBERON:0002114	Samples collection	GSM3449909	Duodenum
six beef cattle tissues	https://doi.org/10.1371/journal.pone.0151284	Bos taurus	NCBITaxon	NCBITaxon:9913	duodenum	UBERON	UBERON:0002114	Samples collection	GSM3449908	Duodenum
six beef cattle tissues	https://doi.org/10.1371/journal.pone.0151284	Bos taurus	NCBITaxon	NCBITaxon:9913	duodenum	UBERON	UBERON:0002114	Samples collection	GSM3449907	Duodenum
six beef cattle tissues	https://doi.org/10.1371/journal.pone.0151284	Bos taurus	NCBITaxon	NCBITaxon:9913	duodenum	UBERON	UBERON:0002114	Samples collection	GSM3449906	Duodenum
six beef cattle tissues	https://doi.org/10.1371/journal.pone.0151284	Bos taurus	NCBITaxon	NCBITaxon:9913	duodenum	UBERON	UBERON:0002114	Samples collection	GSM3449905	Duodenum
six beef cattle tissues	https://doi.org/10.1371/journal.pone.0151284	Bos taurus	NCBITaxon	NCBITaxon:9913	duodenum	UBERON	UBERON:0002114	Samples collection	GSM3449904	Duodenum
dairy cow sera and exomes	https://doi.org/10.1186/s12864-016-2962-1	Bos taurus	NCBITaxon	NCBITaxon:9913	blood serum	UBERON	UBERON:0001977	Samples collection	GSM1867090	sera
dairy cow sera and exomes	https://doi.org/10.1186/s12864-016-2962-1	Bos taurus	NCBITaxon	NCBITaxon:9913	blood serum	UBERON	UBERON:0001977	Samples collection	GSM1867089	sera
dairy cow sera and exomes	https://doi.org/10.1186/s12864-016-2962-1	Bos taurus	NCBITaxon	NCBITaxon:9913	blood serum	UBERON	UBERON:0001977	Samples collection	GSM1867088	sera
dairy cow sera and exomes	https://doi.org/10.1186/s12864-016-2962-1	Bos taurus	NCBITaxon	NCBITaxon:9913	blood serum	UBERON	UBERON:0001977	Samples collection	GSM1867087	sera
dairy cow sera and exomes	https://doi.org/10.1186/s12864-016-2962-1	Bos taurus	NCBITaxon	NCBITaxon:9913	extracellular vesicular exosome	EFO	GO:0070062	Samples collection	GSM1867086	exosomes
dairy cow sera and exomes	https://doi.org/10.1186/s12864-016-2962-1	Bos taurus	NCBITaxon	NCBITaxon:9913	extracellular vesicular exosome	EFO	GO:0070062	Samples collection	GSM1867085	exosomes
dairy cow sera and exomes	https://doi.org/10.1186/s12864-016-2962-1	Bos taurus	NCBITaxon	NCBITaxon:9913	extracellular vesicular exosome	EFO	GO:0070062	Samples collection	GSM1867084	exosomes
dairy cow sera and exomes	https://doi.org/10.1186/s12864-016-2962-1	Bos taurus	NCBITaxon	NCBITaxon:9913	extracellular vesicular exosome	EFO	GO:0070062	Samples collection	GSM1867083	exosomes
