# Supplementary material for: MicroRNA expression profiles across blood and different tissues in cattle
Source: Sci Data. 2019 Feb 12;6:190013. doi: 10.1038/sdata.2019.13 (PMC6371894; doi:10.1038/sdata.2019.13)
Supplement: Supplementary file 1 [file sdata201913-isa1.zip › a_Guan556A_assay.txt]

Sample Name	Protocol REF	Parameter Value[instrument]	Parameter Value[manufacturer]	Assay Name	Raw Data File	Comment[Data Repository]	Comment[Data Record Accession]	Comment[Data Record URI]	Protocol REF	Protocol REF	Derived Data File	Comment[Data Repository]	Comment[Data Record Accession]	Comment[Data Record URI]
GSM3294909	miRNA-Seq library preparation and sequencing	HiSeq 2000	Illumina	GSM3294909	GSM3294909	Gene Expression Omnibus	GSE117441	http://identifiers.org/geo:GSE117441	miRNA profiling comparison among different tissues	Distribution of miRNA expression among different tissues	miRNA_profile.csv; Raw_reads.csv; RIN_table.csv	figshare	doi:10.6084/m9.figshare.7367273	https://doi.org/10.6084/m9.figshare.7367273
GSM3294908	miRNA-Seq library preparation and sequencing	HiSeq 2000	Illumina	GSM3294908	GSM3294908	Gene Expression Omnibus	GSE117441	http://identifiers.org/geo:GSE117441	miRNA profiling comparison among different tissues	Distribution of miRNA expression among different tissues	miRNA_profile.csv; Raw_reads.csv; RIN_table.csv	figshare	doi:10.6084/m9.figshare.7367273	https://doi.org/10.6084/m9.figshare.7367273
GSM3294907	miRNA-Seq library preparation and sequencing	HiSeq 2000	Illumina	GSM3294907	GSM3294907	Gene Expression Omnibus	GSE117441	http://identifiers.org/geo:GSE117441	miRNA profiling comparison among different tissues	Distribution of miRNA expression among different tissues	miRNA_profile.csv; Raw_reads.csv; RIN_table.csv	figshare	doi:10.6084/m9.figshare.7367273	https://doi.org/10.6084/m9.figshare.7367273
GSM3294906	miRNA-Seq library preparation and sequencing	HiSeq 2000	Illumina	GSM3294906	GSM3294906	Gene Expression Omnibus	GSE117441	http://identifiers.org/geo:GSE117441	miRNA profiling comparison among different tissues	Distribution of miRNA expression among different tissues	miRNA_profile.csv; Raw_reads.csv; RIN_table.csv	figshare	doi:10.6084/m9.figshare.7367273	https://doi.org/10.6084/m9.figshare.7367273
GSM3294905	miRNA-Seq library preparation and sequencing	HiSeq 2000	Illumina	GSM3294905	GSM3294905	Gene Expression Omnibus	GSE117441	http://identifiers.org/geo:GSE117441	miRNA profiling comparison among different tissues	Distribution of miRNA expression among different tissues	miRNA_profile.csv; Raw_reads.csv; RIN_table.csv	figshare	doi:10.6084/m9.figshare.7367273	https://doi.org/10.6084/m9.figshare.7367273
GSM3294904	miRNA-Seq library preparation and sequencing	HiSeq 2000	Illumina	GSM3294904	GSM3294904	Gene Expression Omnibus	GSE117441	http://identifiers.org/geo:GSE117441	miRNA profiling comparison among different tissues	Distribution of miRNA expression among different tissues	miRNA_profile.csv; Raw_reads.csv; RIN_table.csv	figshare	doi:10.6084/m9.figshare.7367273	https://doi.org/10.6084/m9.figshare.7367273
GSM3294903	miRNA-Seq library preparation and sequencing	HiSeq 2000	Illumina	GSM3294903	GSM3294903	Gene Expression Omnibus	GSE117441	http://identifiers.org/geo:GSE117441	miRNA profiling comparison among different tissues	Distribution of miRNA expression among different tissues	miRNA_profile.csv; Raw_reads.csv; RIN_table.csv	figshare	doi:10.6084/m9.figshare.7367273	https://doi.org/10.6084/m9.figshare.7367273
GSM3294902	miRNA-Seq library preparation and sequencing	HiSeq 2000	Illumina	GSM3294902	GSM3294902	Gene Expression Omnibus	GSE117441	http://identifiers.org/geo:GSE117441	miRNA profiling comparison among different tissues	Distribution of miRNA expression among different tissues	miRNA_profile.csv; Raw_reads.csv; RIN_table.csv	figshare	doi:10.6084/m9.figshare.7367273	https://doi.org/10.6084/m9.figshare.7367273
GSM3294901	miRNA-Seq library preparation and sequencing	HiSeq 2000	Illumina	GSM3294901	GSM3294901	Gene Expression Omnibus	GSE117441	http://identifiers.org/geo:GSE117441	miRNA profiling comparison among different tissues	Distribution of miRNA expression among different tissues	miRNA_profile.csv; Raw_reads.csv; RIN_table.csv	figshare	doi:10.6084/m9.figshare.7367273	https://doi.org/10.6084/m9.figshare.7367273
GSM3294900	miRNA-Seq library preparation and sequencing	HiSeq 2000	Illumina	GSM3294900	GSM3294900	Gene Expression Omnibus	GSE117441	http://identifiers.org/geo:GSE117441	miRNA profiling comparison among different tissues	Distribution of miRNA expression among different tissues	miRNA_profile.csv; Raw_reads.csv; RIN_table.csv	figshare	doi:10.6084/m9.figshare.7367273	https://doi.org/10.6084/m9.figshare.7367273
GSM3294899	miRNA-Seq library preparation and sequencing	HiSeq 2000	Illumina	GSM3294899	GSM3294899	Gene Expression Omnibus	GSE117441	http://identifiers.org/geo:GSE117441	miRNA profiling comparison among different tissues	Distribution of miRNA expression among different tissues	miRNA_profile.csv; Raw_reads.csv; RIN_table.csv	figshare	doi:10.6084/m9.figshare.7367273	https://doi.org/10.6084/m9.figshare.7367273
GSM3294898	miRNA-Seq library preparation and sequencing	HiSeq 2000	Illumina	GSM3294898	GSM3294898	Gene Expression Omnibus	GSE117441	http://identifiers.org/geo:GSE117441	miRNA profiling comparison among different tissues	Distribution of miRNA expression among different tissues	miRNA_profile.csv; Raw_reads.csv; RIN_table.csv	figshare	doi:10.6084/m9.figshare.7367273	https://doi.org/10.6084/m9.figshare.7367273
GSM3294897	miRNA-Seq library preparation and sequencing	HiSeq 2000	Illumina	GSM3294897	GSM3294897	Gene Expression Omnibus	GSE117441	http://identifiers.org/geo:GSE117441	miRNA profiling comparison among different tissues	Distribution of miRNA expression among different tissues	miRNA_profile.csv; Raw_reads.csv; RIN_table.csv	figshare	doi:10.6084/m9.figshare.7367273	https://doi.org/10.6084/m9.figshare.7367273
GSM3294896	miRNA-Seq library preparation and sequencing	HiSeq 2000	Illumina	GSM3294896	GSM3294896	Gene Expression Omnibus	GSE117441	http://identifiers.org/geo:GSE117441	miRNA profiling comparison among different tissues	Distribution of miRNA expression among different tissues	miRNA_profile.csv; Raw_reads.csv; RIN_table.csv	figshare	doi:10.6084/m9.figshare.7367273	https://doi.org/10.6084/m9.figshare.7367273
GSM3294895	miRNA-Seq library preparation and sequencing	HiSeq 2000	Illumina	GSM3294895	GSM3294895	Gene Expression Omnibus	GSE117441	http://identifiers.org/geo:GSE117441	miRNA profiling comparison among different tissues	Distribution of miRNA expression among different tissues	miRNA_profile.csv; Raw_reads.csv; RIN_table.csv	figshare	doi:10.6084/m9.figshare.7367273	https://doi.org/10.6084/m9.figshare.7367273
GSM3294894	miRNA-Seq library preparation and sequencing	HiSeq 2000	Illumina	GSM3294894	GSM3294894	Gene Expression Omnibus	GSE117441	http://identifiers.org/geo:GSE117441	miRNA profiling comparison among different tissues	Distribution of miRNA expression among different tissues	miRNA_profile.csv; Raw_reads.csv; RIN_table.csv	figshare	doi:10.6084/m9.figshare.7367273	https://doi.org/10.6084/m9.figshare.7367273
GSM3294893	miRNA-Seq library preparation and sequencing	HiSeq 2000	Illumina	GSM3294893	GSM3294893	Gene Expression Omnibus	GSE117441	http://identifiers.org/geo:GSE117441	miRNA profiling comparison among different tissues	Distribution of miRNA expression among different tissues	miRNA_profile.csv; Raw_reads.csv; RIN_table.csv	figshare	doi:10.6084/m9.figshare.7367273	https://doi.org/10.6084/m9.figshare.7367273
GSM3294892	miRNA-Seq library preparation and sequencing	HiSeq 2000	Illumina	GSM3294892	GSM3294892	Gene Expression Omnibus	GSE117441	http://identifiers.org/geo:GSE117441	miRNA profiling comparison among different tissues	Distribution of miRNA expression among different tissues	miRNA_profile.csv; Raw_reads.csv; RIN_table.csv	figshare	doi:10.6084/m9.figshare.7367273	https://doi.org/10.6084/m9.figshare.7367273
GSM3294891	miRNA-Seq library preparation and sequencing	HiSeq 2000	Illumina	GSM3294891	GSM3294891	Gene Expression Omnibus	GSE117441	http://identifiers.org/geo:GSE117441	miRNA profiling comparison among different tissues	Distribution of miRNA expression among different tissues	miRNA_profile.csv; Raw_reads.csv; RIN_table.csv	figshare	doi:10.6084/m9.figshare.7367273	https://doi.org/10.6084/m9.figshare.7367273
GSM3294890	miRNA-Seq library preparation and sequencing	HiSeq 2000	Illumina	GSM3294890	GSM3294890	Gene Expression Omnibus	GSE117441	http://identifiers.org/geo:GSE117441	miRNA profiling comparison among different tissues	Distribution of miRNA expression among different tissues	miRNA_profile.csv; Raw_reads.csv; RIN_table.csv	figshare	doi:10.6084/m9.figshare.7367273	https://doi.org/10.6084/m9.figshare.7367273
GSM3294889	miRNA-Seq library preparation and sequencing	HiSeq 2000	Illumina	GSM3294889	GSM3294889	Gene Expression Omnibus	GSE117441	http://identifiers.org/geo:GSE117441	miRNA profiling comparison among different tissues	Distribution of miRNA expression among different tissues	miRNA_profile.csv; Raw_reads.csv; RIN_table.csv	figshare	doi:10.6084/m9.figshare.7367273	https://doi.org/10.6084/m9.figshare.7367273
GSM3294888	miRNA-Seq library preparation and sequencing	HiSeq 2000	Illumina	GSM3294888	GSM3294888	Gene Expression Omnibus	GSE117441	http://identifiers.org/geo:GSE117441	miRNA profiling comparison among different tissues	Distribution of miRNA expression among different tissues	miRNA_profile.csv; Raw_reads.csv; RIN_table.csv	figshare	doi:10.6084/m9.figshare.7367273	https://doi.org/10.6084/m9.figshare.7367273
GSM3294887	miRNA-Seq library preparation and sequencing	HiSeq 2000	Illumina	GSM3294887	GSM3294887	Gene Expression Omnibus	GSE117441	http://identifiers.org/geo:GSE117441	miRNA profiling comparison among different tissues	Distribution of miRNA expression among different tissues	miRNA_profile.csv; Raw_reads.csv; RIN_table.csv	figshare	doi:10.6084/m9.figshare.7367273	https://doi.org/10.6084/m9.figshare.7367273
GSM3294886	miRNA-Seq library preparation and sequencing	HiSeq 2000	Illumina	GSM3294886	GSM3294886	Gene Expression Omnibus	GSE117441	http://identifiers.org/geo:GSE117441	miRNA profiling comparison among different tissues	Distribution of miRNA expression among different tissues	miRNA_profile.csv; Raw_reads.csv; RIN_table.csv	figshare	doi:10.6084/m9.figshare.7367273	https://doi.org/10.6084/m9.figshare.7367273
GSM3294885	miRNA-Seq library preparation and sequencing	HiSeq 2000	Illumina	GSM3294885	GSM3294885	Gene Expression Omnibus	GSE117441	http://identifiers.org/geo:GSE117441	miRNA profiling comparison among different tissues	Distribution of miRNA expression among different tissues	miRNA_profile.csv; Raw_reads.csv; RIN_table.csv	figshare	doi:10.6084/m9.figshare.7367273	https://doi.org/10.6084/m9.figshare.7367273
GSM3294884	miRNA-Seq library preparation and sequencing	HiSeq 2000	Illumina	GSM3294884	GSM3294884	Gene Expression Omnibus	GSE117441	http://identifiers.org/geo:GSE117441	miRNA profiling comparison among different tissues	Distribution of miRNA expression among different tissues	miRNA_profile.csv; Raw_reads.csv; RIN_table.csv	figshare	doi:10.6084/m9.figshare.7367273	https://doi.org/10.6084/m9.figshare.7367273
GSM3294883	miRNA-Seq library preparation and sequencing	HiSeq 2000	Illumina	GSM3294883	GSM3294883	Gene Expression Omnibus	GSE117441	http://identifiers.org/geo:GSE117441	miRNA profiling comparison among different tissues	Distribution of miRNA expression among different tissues	miRNA_profile.csv; Raw_reads.csv; RIN_table.csv	figshare	doi:10.6084/m9.figshare.7367273	https://doi.org/10.6084/m9.figshare.7367273
GSM3294882	miRNA-Seq library preparation and sequencing	HiSeq 2000	Illumina	GSM3294882	GSM3294882	Gene Expression Omnibus	GSE117441	http://identifiers.org/geo:GSE117441	miRNA profiling comparison among different tissues	Distribution of miRNA expression among different tissues	miRNA_profile.csv; Raw_reads.csv; RIN_table.csv	figshare	doi:10.6084/m9.figshare.7367273	https://doi.org/10.6084/m9.figshare.7367273
GSM3294881	miRNA-Seq library preparation and sequencing	HiSeq 2000	Illumina	GSM3294881	GSM3294881	Gene Expression Omnibus	GSE117441	http://identifiers.org/geo:GSE117441	miRNA profiling comparison among different tissues	Distribution of miRNA expression among different tissues	miRNA_profile.csv; Raw_reads.csv; RIN_table.csv	figshare	doi:10.6084/m9.figshare.7367273	https://doi.org/10.6084/m9.figshare.7367273
GSM3294880	miRNA-Seq library preparation and sequencing	HiSeq 2000	Illumina	GSM3294880	GSM3294880	Gene Expression Omnibus	GSE117441	http://identifiers.org/geo:GSE117441	miRNA profiling comparison among different tissues	Distribution of miRNA expression among different tissues	miRNA_profile.csv; Raw_reads.csv; RIN_table.csv	figshare	doi:10.6084/m9.figshare.7367273	https://doi.org/10.6084/m9.figshare.7367273
GSM3294879	miRNA-Seq library preparation and sequencing	HiSeq 2000	Illumina	GSM3294879	GSM3294879	Gene Expression Omnibus	GSE117441	http://identifiers.org/geo:GSE117441	miRNA profiling comparison among different tissues	Distribution of miRNA expression among different tissues	miRNA_profile.csv; Raw_reads.csv; RIN_table.csv	figshare	doi:10.6084/m9.figshare.7367273	https://doi.org/10.6084/m9.figshare.7367273
GSM3294878	miRNA-Seq library preparation and sequencing	HiSeq 2000	Illumina	GSM3294878	GSM3294878	Gene Expression Omnibus	GSE117441	http://identifiers.org/geo:GSE117441	miRNA profiling comparison among different tissues	Distribution of miRNA expression among different tissues	miRNA_profile.csv; Raw_reads.csv; RIN_table.csv	figshare	doi:10.6084/m9.figshare.7367273	https://doi.org/10.6084/m9.figshare.7367273
GSM3294877	miRNA-Seq library preparation and sequencing	HiSeq 2000	Illumina	GSM3294877	GSM3294877	Gene Expression Omnibus	GSE117441	http://identifiers.org/geo:GSE117441	miRNA profiling comparison among different tissues	Distribution of miRNA expression among different tissues	miRNA_profile.csv; Raw_reads.csv; RIN_table.csv	figshare	doi:10.6084/m9.figshare.7367273	https://doi.org/10.6084/m9.figshare.7367273
GSM3294876	miRNA-Seq library preparation and sequencing	HiSeq 2000	Illumina	GSM3294876	GSM3294876	Gene Expression Omnibus	GSE117441	http://identifiers.org/geo:GSE117441	miRNA profiling comparison among different tissues	Distribution of miRNA expression among different tissues	miRNA_profile.csv; Raw_reads.csv; RIN_table.csv	figshare	doi:10.6084/m9.figshare.7367273	https://doi.org/10.6084/m9.figshare.7367273
GSM3294875	miRNA-Seq library preparation and sequencing	HiSeq 2000	Illumina	GSM3294875	GSM3294875	Gene Expression Omnibus	GSE117441	http://identifiers.org/geo:GSE117441	miRNA profiling comparison among different tissues	Distribution of miRNA expression among different tissues	miRNA_profile.csv; Raw_reads.csv; RIN_table.csv	figshare	doi:10.6084/m9.figshare.7367273	https://doi.org/10.6084/m9.figshare.7367273
GSM3294874	miRNA-Seq library preparation and sequencing	HiSeq 2000	Illumina	GSM3294874	GSM3294874	Gene Expression Omnibus	GSE117441	http://identifiers.org/geo:GSE117441	miRNA profiling comparison among different tissues	Distribution of miRNA expression among different tissues	miRNA_profile.csv; Raw_reads.csv; RIN_table.csv	figshare	doi:10.6084/m9.figshare.7367273	https://doi.org/10.6084/m9.figshare.7367273
GSM3294873	miRNA-Seq library preparation and sequencing	HiSeq 2000	Illumina	GSM3294873	GSM3294873	Gene Expression Omnibus	GSE117441	http://identifiers.org/geo:GSE117441	miRNA profiling comparison among different tissues	Distribution of miRNA expression among different tissues	miRNA_profile.csv; Raw_reads.csv; RIN_table.csv	figshare	doi:10.6084/m9.figshare.7367273	https://doi.org/10.6084/m9.figshare.7367273
GSM3294872	miRNA-Seq library preparation and sequencing	HiSeq 2000	Illumina	GSM3294872	GSM3294872	Gene Expression Omnibus	GSE117441	http://identifiers.org/geo:GSE117441	miRNA profiling comparison among different tissues	Distribution of miRNA expression among different tissues	miRNA_profile.csv; Raw_reads.csv; RIN_table.csv	figshare	doi:10.6084/m9.figshare.7367273	https://doi.org/10.6084/m9.figshare.7367273
GSM3294871	miRNA-Seq library preparation and sequencing	HiSeq 2000	Illumina	GSM3294871	GSM3294871	Gene Expression Omnibus	GSE117441	http://identifiers.org/geo:GSE117441	miRNA profiling comparison among different tissues	Distribution of miRNA expression among different tissues	miRNA_profile.csv; Raw_reads.csv; RIN_table.csv	figshare	doi:10.6084/m9.figshare.7367273	https://doi.org/10.6084/m9.figshare.7367273
GSM3294870	miRNA-Seq library preparation and sequencing	HiSeq 2000	Illumina	GSM3294870	GSM3294870	Gene Expression Omnibus	GSE117441	http://identifiers.org/geo:GSE117441	miRNA profiling comparison among different tissues	Distribution of miRNA expression among different tissues	miRNA_profile.csv; Raw_reads.csv; RIN_table.csv	figshare	doi:10.6084/m9.figshare.7367273	https://doi.org/10.6084/m9.figshare.7367273
GSM3294869	miRNA-Seq library preparation and sequencing	HiSeq 2000	Illumina	GSM3294869	GSM3294869	Gene Expression Omnibus	GSE117441	http://identifiers.org/geo:GSE117441	miRNA profiling comparison among different tissues	Distribution of miRNA expression among different tissues	miRNA_profile.csv; Raw_reads.csv; RIN_table.csv	figshare	doi:10.6084/m9.figshare.7367273	https://doi.org/10.6084/m9.figshare.7367273
GSM3294868	miRNA-Seq library preparation and sequencing	HiSeq 2000	Illumina	GSM3294868	GSM3294868	Gene Expression Omnibus	GSE117441	http://identifiers.org/geo:GSE117441	miRNA profiling comparison among different tissues	Distribution of miRNA expression among different tissues	miRNA_profile.csv; Raw_reads.csv; RIN_table.csv	figshare	doi:10.6084/m9.figshare.7367273	https://doi.org/10.6084/m9.figshare.7367273
GSM3294867	miRNA-Seq library preparation and sequencing	HiSeq 2000	Illumina	GSM3294867	GSM3294867	Gene Expression Omnibus	GSE117441	http://identifiers.org/geo:GSE117441	miRNA profiling comparison among different tissues	Distribution of miRNA expression among different tissues	miRNA_profile.csv; Raw_reads.csv; RIN_table.csv	figshare	doi:10.6084/m9.figshare.7367273	https://doi.org/10.6084/m9.figshare.7367273
GSM3294866	miRNA-Seq library preparation and sequencing	HiSeq 2000	Illumina	GSM3294866	GSM3294866	Gene Expression Omnibus	GSE117441	http://identifiers.org/geo:GSE117441	miRNA profiling comparison among different tissues	Distribution of miRNA expression among different tissues	miRNA_profile.csv; Raw_reads.csv; RIN_table.csv	figshare	doi:10.6084/m9.figshare.7367273	https://doi.org/10.6084/m9.figshare.7367273
GSM3294865	miRNA-Seq library preparation and sequencing	HiSeq 2000	Illumina	GSM3294865	GSM3294865	Gene Expression Omnibus	GSE117441	http://identifiers.org/geo:GSE117441	miRNA profiling comparison among different tissues	Distribution of miRNA expression among different tissues	miRNA_profile.csv; Raw_reads.csv; RIN_table.csv	figshare	doi:10.6084/m9.figshare.7367273	https://doi.org/10.6084/m9.figshare.7367273
GSM3294864	miRNA-Seq library preparation and sequencing	HiSeq 2000	Illumina	GSM3294864	GSM3294864	Gene Expression Omnibus	GSE117441	http://identifiers.org/geo:GSE117441	miRNA profiling comparison among different tissues	Distribution of miRNA expression among different tissues	miRNA_profile.csv; Raw_reads.csv; RIN_table.csv	figshare	doi:10.6084/m9.figshare.7367273	https://doi.org/10.6084/m9.figshare.7367273
GSM3294863	miRNA-Seq library preparation and sequencing	HiSeq 2000	Illumina	GSM3294863	GSM3294863	Gene Expression Omnibus	GSE117441	http://identifiers.org/geo:GSE117441	miRNA profiling comparison among different tissues	Distribution of miRNA expression among different tissues	miRNA_profile.csv; Raw_reads.csv; RIN_table.csv	figshare	doi:10.6084/m9.figshare.7367273	https://doi.org/10.6084/m9.figshare.7367273
GSM3294862	miRNA-Seq library preparation and sequencing	HiSeq 2000	Illumina	GSM3294862	GSM3294862	Gene Expression Omnibus	GSE117441	http://identifiers.org/geo:GSE117441	miRNA profiling comparison among different tissues	Distribution of miRNA expression among different tissues	miRNA_profile.csv; Raw_reads.csv; RIN_table.csv	figshare	doi:10.6084/m9.figshare.7367273	https://doi.org/10.6084/m9.figshare.7367273
GSM3294861	miRNA-Seq library preparation and sequencing	HiSeq 2000	Illumina	GSM3294861	GSM3294861	Gene Expression Omnibus	GSE117441	http://identifiers.org/geo:GSE117441	miRNA profiling comparison among different tissues	Distribution of miRNA expression among different tissues	miRNA_profile.csv; Raw_reads.csv; RIN_table.csv	figshare	doi:10.6084/m9.figshare.7367273	https://doi.org/10.6084/m9.figshare.7367273
GSM3294860	miRNA-Seq library preparation and sequencing	HiSeq 2000	Illumina	GSM3294860	GSM3294860	Gene Expression Omnibus	GSE117441	http://identifiers.org/geo:GSE117441	miRNA profiling comparison among different tissues	Distribution of miRNA expression among different tissues	miRNA_profile.csv; Raw_reads.csv; RIN_table.csv	figshare	doi:10.6084/m9.figshare.7367273	https://doi.org/10.6084/m9.figshare.7367273
GSM3294859	miRNA-Seq library preparation and sequencing	HiSeq 2000	Illumina	GSM3294859	GSM3294859	Gene Expression Omnibus	GSE117441	http://identifiers.org/geo:GSE117441	miRNA profiling comparison among different tissues	Distribution of miRNA expression among different tissues	miRNA_profile.csv; Raw_reads.csv; RIN_table.csv	figshare	doi:10.6084/m9.figshare.7367273	https://doi.org/10.6084/m9.figshare.7367273
GSM3294858	miRNA-Seq library preparation and sequencing	HiSeq 2000	Illumina	GSM3294858	GSM3294858	Gene Expression Omnibus	GSE117441	http://identifiers.org/geo:GSE117441	miRNA profiling comparison among different tissues	Distribution of miRNA expression among different tissues	miRNA_profile.csv; Raw_reads.csv; RIN_table.csv	figshare	doi:10.6084/m9.figshare.7367273	https://doi.org/10.6084/m9.figshare.7367273
GSM3294857	miRNA-Seq library preparation and sequencing	HiSeq 2000	Illumina	GSM3294857	GSM3294857	Gene Expression Omnibus	GSE117441	http://identifiers.org/geo:GSE117441	miRNA profiling comparison among different tissues	Distribution of miRNA expression among different tissues	miRNA_profile.csv; Raw_reads.csv; RIN_table.csv	figshare	doi:10.6084/m9.figshare.7367273	https://doi.org/10.6084/m9.figshare.7367273
GSM3294856	miRNA-Seq library preparation and sequencing	HiSeq 2000	Illumina	GSM3294856	GSM3294856	Gene Expression Omnibus	GSE117441	http://identifiers.org/geo:GSE117441	miRNA profiling comparison among different tissues	Distribution of miRNA expression among different tissues	miRNA_profile.csv; Raw_reads.csv; RIN_table.csv	figshare	doi:10.6084/m9.figshare.7367273	https://doi.org/10.6084/m9.figshare.7367273
GSM3294855	miRNA-Seq library preparation and sequencing	HiSeq 2000	Illumina	GSM3294855	GSM3294855	Gene Expression Omnibus	GSE117441	http://identifiers.org/geo:GSE117441	miRNA profiling comparison among different tissues	Distribution of miRNA expression among different tissues	miRNA_profile.csv; Raw_reads.csv; RIN_table.csv	figshare	doi:10.6084/m9.figshare.7367273	https://doi.org/10.6084/m9.figshare.7367273
GSM3294854	miRNA-Seq library preparation and sequencing	HiSeq 2000	Illumina	GSM3294854	GSM3294854	Gene Expression Omnibus	GSE117441	http://identifiers.org/geo:GSE117441	miRNA profiling comparison among different tissues	Distribution of miRNA expression among different tissues	miRNA_profile.csv; Raw_reads.csv; RIN_table.csv	figshare	doi:10.6084/m9.figshare.7367273	https://doi.org/10.6084/m9.figshare.7367273
GSM3294853	miRNA-Seq library preparation and sequencing	HiSeq 2000	Illumina	GSM3294853	GSM3294853	Gene Expression Omnibus	GSE117441	http://identifiers.org/geo:GSE117441	miRNA profiling comparison among different tissues	Distribution of miRNA expression among different tissues	miRNA_profile.csv; Raw_reads.csv; RIN_table.csv	figshare	doi:10.6084/m9.figshare.7367273	https://doi.org/10.6084/m9.figshare.7367273
GSM3294852	miRNA-Seq library preparation and sequencing	HiSeq 2000	Illumina	GSM3294852	GSM3294852	Gene Expression Omnibus	GSE117441	http://identifiers.org/geo:GSE117441	miRNA profiling comparison among different tissues	Distribution of miRNA expression among different tissues	miRNA_profile.csv; Raw_reads.csv; RIN_table.csv	figshare	doi:10.6084/m9.figshare.7367273	https://doi.org/10.6084/m9.figshare.7367273
GSM3294851	miRNA-Seq library preparation and sequencing	HiSeq 2000	Illumina	GSM3294851	GSM3294851	Gene Expression Omnibus	GSE117441	http://identifiers.org/geo:GSE117441	miRNA profiling comparison among different tissues	Distribution of miRNA expression among different tissues	miRNA_profile.csv; Raw_reads.csv; RIN_table.csv	figshare	doi:10.6084/m9.figshare.7367273	https://doi.org/10.6084/m9.figshare.7367273
GSM3294850	miRNA-Seq library preparation and sequencing	HiSeq 2000	Illumina	GSM3294850	GSM3294850	Gene Expression Omnibus	GSE117441	http://identifiers.org/geo:GSE117441	miRNA profiling comparison among different tissues	Distribution of miRNA expression among different tissues	miRNA_profile.csv; Raw_reads.csv; RIN_table.csv	figshare	doi:10.6084/m9.figshare.7367273	https://doi.org/10.6084/m9.figshare.7367273
GSM3294849	miRNA-Seq library preparation and sequencing	HiSeq 2000	Illumina	GSM3294849	GSM3294849	Gene Expression Omnibus	GSE117441	http://identifiers.org/geo:GSE117441	miRNA profiling comparison among different tissues	Distribution of miRNA expression among different tissues	miRNA_profile.csv; Raw_reads.csv; RIN_table.csv	figshare	doi:10.6084/m9.figshare.7367273	https://doi.org/10.6084/m9.figshare.7367273
GSM3294848	miRNA-Seq library preparation and sequencing	HiSeq 2000	Illumina	GSM3294848	GSM3294848	Gene Expression Omnibus	GSE117441	http://identifiers.org/geo:GSE117441	miRNA profiling comparison among different tissues	Distribution of miRNA expression among different tissues	miRNA_profile.csv; Raw_reads.csv; RIN_table.csv	figshare	doi:10.6084/m9.figshare.7367273	https://doi.org/10.6084/m9.figshare.7367273
GSM3294847	miRNA-Seq library preparation and sequencing	HiSeq 2000	Illumina	GSM3294847	GSM3294847	Gene Expression Omnibus	GSE117441	http://identifiers.org/geo:GSE117441	miRNA profiling comparison among different tissues	Distribution of miRNA expression among different tissues	miRNA_profile.csv; Raw_reads.csv; RIN_table.csv	figshare	doi:10.6084/m9.figshare.7367273	https://doi.org/10.6084/m9.figshare.7367273
GSM3294846	miRNA-Seq library preparation and sequencing	HiSeq 2000	Illumina	GSM3294846	GSM3294846	Gene Expression Omnibus	GSE117441	http://identifiers.org/geo:GSE117441	miRNA profiling comparison among different tissues	Distribution of miRNA expression among different tissues	miRNA_profile.csv; Raw_reads.csv; RIN_table.csv	figshare	doi:10.6084/m9.figshare.7367273	https://doi.org/10.6084/m9.figshare.7367273
GSM3294845	miRNA-Seq library preparation and sequencing	HiSeq 2000	Illumina	GSM3294845	GSM3294845	Gene Expression Omnibus	GSE117441	http://identifiers.org/geo:GSE117441	miRNA profiling comparison among different tissues	Distribution of miRNA expression among different tissues	miRNA_profile.csv; Raw_reads.csv; RIN_table.csv	figshare	doi:10.6084/m9.figshare.7367273	https://doi.org/10.6084/m9.figshare.7367273
GSM3294844	miRNA-Seq library preparation and sequencing	HiSeq 2000	Illumina	GSM3294844	GSM3294844	Gene Expression Omnibus	GSE117441	http://identifiers.org/geo:GSE117441	miRNA profiling comparison among different tissues	Distribution of miRNA expression among different tissues	miRNA_profile.csv; Raw_reads.csv; RIN_table.csv	figshare	doi:10.6084/m9.figshare.7367273	https://doi.org/10.6084/m9.figshare.7367273
GSM3294843	miRNA-Seq library preparation and sequencing	HiSeq 2000	Illumina	GSM3294843	GSM3294843	Gene Expression Omnibus	GSE117441	http://identifiers.org/geo:GSE117441	miRNA profiling comparison among different tissues	Distribution of miRNA expression among different tissues	miRNA_profile.csv; Raw_reads.csv; RIN_table.csv	figshare	doi:10.6084/m9.figshare.7367273	https://doi.org/10.6084/m9.figshare.7367273
GSM3294842	miRNA-Seq library preparation and sequencing	HiSeq 2000	Illumina	GSM3294842	GSM3294842	Gene Expression Omnibus	GSE117441	http://identifiers.org/geo:GSE117441	miRNA profiling comparison among different tissues	Distribution of miRNA expression among different tissues	miRNA_profile.csv; Raw_reads.csv; RIN_table.csv	figshare	doi:10.6084/m9.figshare.7367273	https://doi.org/10.6084/m9.figshare.7367273
GSM3294841	miRNA-Seq library preparation and sequencing	HiSeq 2000	Illumina	GSM3294841	GSM3294841	Gene Expression Omnibus	GSE117441	http://identifiers.org/geo:GSE117441	miRNA profiling comparison among different tissues	Distribution of miRNA expression among different tissues	miRNA_profile.csv; Raw_reads.csv; RIN_table.csv	figshare	doi:10.6084/m9.figshare.7367273	https://doi.org/10.6084/m9.figshare.7367273
GSM3294840	miRNA-Seq library preparation and sequencing	HiSeq 2000	Illumina	GSM3294840	GSM3294840	Gene Expression Omnibus	GSE117441	http://identifiers.org/geo:GSE117441	miRNA profiling comparison among different tissues	Distribution of miRNA expression among different tissues	miRNA_profile.csv; Raw_reads.csv; RIN_table.csv	figshare	doi:10.6084/m9.figshare.7367273	https://doi.org/10.6084/m9.figshare.7367273
GSM3294839	miRNA-Seq library preparation and sequencing	HiSeq 2000	Illumina	GSM3294839	GSM3294839	Gene Expression Omnibus	GSE117441	http://identifiers.org/geo:GSE117441	miRNA profiling comparison among different tissues	Distribution of miRNA expression among different tissues	miRNA_profile.csv; Raw_reads.csv; RIN_table.csv	figshare	doi:10.6084/m9.figshare.7367273	https://doi.org/10.6084/m9.figshare.7367273
GSM3294838	miRNA-Seq library preparation and sequencing	HiSeq 2000	Illumina	GSM3294838	GSM3294838	Gene Expression Omnibus	GSE117441	http://identifiers.org/geo:GSE117441	miRNA profiling comparison among different tissues	Distribution of miRNA expression among different tissues	miRNA_profile.csv; Raw_reads.csv; RIN_table.csv	figshare	doi:10.6084/m9.figshare.7367273	https://doi.org/10.6084/m9.figshare.7367273
GSM3294837	miRNA-Seq library preparation and sequencing	HiSeq 2000	Illumina	GSM3294837	GSM3294837	Gene Expression Omnibus	GSE117441	http://identifiers.org/geo:GSE117441	miRNA profiling comparison among different tissues	Distribution of miRNA expression among different tissues	miRNA_profile.csv; Raw_reads.csv; RIN_table.csv	figshare	doi:10.6084/m9.figshare.7367273	https://doi.org/10.6084/m9.figshare.7367273
GSM3294836	miRNA-Seq library preparation and sequencing	HiSeq 2000	Illumina	GSM3294836	GSM3294836	Gene Expression Omnibus	GSE117441	http://identifiers.org/geo:GSE117441	miRNA profiling comparison among different tissues	Distribution of miRNA expression among different tissues	miRNA_profile.csv; Raw_reads.csv; RIN_table.csv	figshare	doi:10.6084/m9.figshare.7367273	https://doi.org/10.6084/m9.figshare.7367273
GSM3294835	miRNA-Seq library preparation and sequencing	HiSeq 2000	Illumina	GSM3294835	GSM3294835	Gene Expression Omnibus	GSE117441	http://identifiers.org/geo:GSE117441	miRNA profiling comparison among different tissues	Distribution of miRNA expression among different tissues	miRNA_profile.csv; Raw_reads.csv; RIN_table.csv	figshare	doi:10.6084/m9.figshare.7367273	https://doi.org/10.6084/m9.figshare.7367273
GSM3294834	miRNA-Seq library preparation and sequencing	HiSeq 2000	Illumina	GSM3294834	GSM3294834	Gene Expression Omnibus	GSE117441	http://identifiers.org/geo:GSE117441	miRNA profiling comparison among different tissues	Distribution of miRNA expression among different tissues	miRNA_profile.csv; Raw_reads.csv; RIN_table.csv	figshare	doi:10.6084/m9.figshare.7367273	https://doi.org/10.6084/m9.figshare.7367273
GSM3294833	miRNA-Seq library preparation and sequencing	HiSeq 2000	Illumina	GSM3294833	GSM3294833	Gene Expression Omnibus	GSE117441	http://identifiers.org/geo:GSE117441	miRNA profiling comparison among different tissues	Distribution of miRNA expression among different tissues	miRNA_profile.csv; Raw_reads.csv; RIN_table.csv	figshare	doi:10.6084/m9.figshare.7367273	https://doi.org/10.6084/m9.figshare.7367273
GSM3294832	miRNA-Seq library preparation and sequencing	HiSeq 2000	Illumina	GSM3294832	GSM3294832	Gene Expression Omnibus	GSE117441	http://identifiers.org/geo:GSE117441	miRNA profiling comparison among different tissues	Distribution of miRNA expression among different tissues	miRNA_profile.csv; Raw_reads.csv; RIN_table.csv	figshare	doi:10.6084/m9.figshare.7367273	https://doi.org/10.6084/m9.figshare.7367273
GSM3294831	miRNA-Seq library preparation and sequencing	HiSeq 2000	Illumina	GSM3294831	GSM3294831	Gene Expression Omnibus	GSE117441	http://identifiers.org/geo:GSE117441	miRNA profiling comparison among different tissues	Distribution of miRNA expression among different tissues	miRNA_profile.csv; Raw_reads.csv; RIN_table.csv	figshare	doi:10.6084/m9.figshare.7367273	https://doi.org/10.6084/m9.figshare.7367273
GSM3294830	miRNA-Seq library preparation and sequencing	HiSeq 2000	Illumina	GSM3294830	GSM3294830	Gene Expression Omnibus	GSE117441	http://identifiers.org/geo:GSE117441	miRNA profiling comparison among different tissues	Distribution of miRNA expression among different tissues	miRNA_profile.csv; Raw_reads.csv; RIN_table.csv	figshare	doi:10.6084/m9.figshare.7367273	https://doi.org/10.6084/m9.figshare.7367273
GSM3294829	miRNA-Seq library preparation and sequencing	HiSeq 2000	Illumina	GSM3294829	GSM3294829	Gene Expression Omnibus	GSE117441	http://identifiers.org/geo:GSE117441	miRNA profiling comparison among different tissues	Distribution of miRNA expression among different tissues	miRNA_profile.csv; Raw_reads.csv; RIN_table.csv	figshare	doi:10.6084/m9.figshare.7367273	https://doi.org/10.6084/m9.figshare.7367273
GSM3294828	miRNA-Seq library preparation and sequencing	HiSeq 2000	Illumina	GSM3294828	GSM3294828	Gene Expression Omnibus	GSE117441	http://identifiers.org/geo:GSE117441	miRNA profiling comparison among different tissues	Distribution of miRNA expression among different tissues	miRNA_profile.csv; Raw_reads.csv; RIN_table.csv	figshare	doi:10.6084/m9.figshare.7367273	https://doi.org/10.6084/m9.figshare.7367273
GSM3294827	miRNA-Seq library preparation and sequencing	HiSeq 2000	Illumina	GSM3294827	GSM3294827	Gene Expression Omnibus	GSE117441	http://identifiers.org/geo:GSE117441	miRNA profiling comparison among different tissues	Distribution of miRNA expression among different tissues	miRNA_profile.csv; Raw_reads.csv; RIN_table.csv	figshare	doi:10.6084/m9.figshare.7367273	https://doi.org/10.6084/m9.figshare.7367273
GSM3294826	miRNA-Seq library preparation and sequencing	HiSeq 2000	Illumina	GSM3294826	GSM3294826	Gene Expression Omnibus	GSE117441	http://identifiers.org/geo:GSE117441	miRNA profiling comparison among different tissues	Distribution of miRNA expression among different tissues	miRNA_profile.csv; Raw_reads.csv; RIN_table.csv	figshare	doi:10.6084/m9.figshare.7367273	https://doi.org/10.6084/m9.figshare.7367273
GSM3294825	miRNA-Seq library preparation and sequencing	HiSeq 2000	Illumina	GSM3294825	GSM3294825	Gene Expression Omnibus	GSE117441	http://identifiers.org/geo:GSE117441	miRNA profiling comparison among different tissues	Distribution of miRNA expression among different tissues	miRNA_profile.csv; Raw_reads.csv; RIN_table.csv	figshare	doi:10.6084/m9.figshare.7367273	https://doi.org/10.6084/m9.figshare.7367273
GSM3294824	miRNA-Seq library preparation and sequencing	HiSeq 2000	Illumina	GSM3294824	GSM3294824	Gene Expression Omnibus	GSE117441	http://identifiers.org/geo:GSE117441	miRNA profiling comparison among different tissues	Distribution of miRNA expression among different tissues	miRNA_profile.csv; Raw_reads.csv; RIN_table.csv	figshare	doi:10.6084/m9.figshare.7367273	https://doi.org/10.6084/m9.figshare.7367273
GSM3294823	miRNA-Seq library preparation and sequencing	HiSeq 2000	Illumina	GSM3294823	GSM3294823	Gene Expression Omnibus	GSE117441	http://identifiers.org/geo:GSE117441	miRNA profiling comparison among different tissues	Distribution of miRNA expression among different tissues	miRNA_profile.csv; Raw_reads.csv; RIN_table.csv	figshare	doi:10.6084/m9.figshare.7367273	https://doi.org/10.6084/m9.figshare.7367273
GSM3294822	miRNA-Seq library preparation and sequencing	HiSeq 2000	Illumina	GSM3294822	GSM3294822	Gene Expression Omnibus	GSE117441	http://identifiers.org/geo:GSE117441	miRNA profiling comparison among different tissues	Distribution of miRNA expression among different tissues	miRNA_profile.csv; Raw_reads.csv; RIN_table.csv	figshare	doi:10.6084/m9.figshare.7367273	https://doi.org/10.6084/m9.figshare.7367273
GSM3294821	miRNA-Seq library preparation and sequencing	HiSeq 2000	Illumina	GSM3294821	GSM3294821	Gene Expression Omnibus	GSE117441	http://identifiers.org/geo:GSE117441	miRNA profiling comparison among different tissues	Distribution of miRNA expression among different tissues	miRNA_profile.csv; Raw_reads.csv; RIN_table.csv	figshare	doi:10.6084/m9.figshare.7367273	https://doi.org/10.6084/m9.figshare.7367273
GSM3294820	miRNA-Seq library preparation and sequencing	HiSeq 2000	Illumina	GSM3294820	GSM3294820	Gene Expression Omnibus	GSE117441	http://identifiers.org/geo:GSE117441	miRNA profiling comparison among different tissues	Distribution of miRNA expression among different tissues	miRNA_profile.csv; Raw_reads.csv; RIN_table.csv	figshare	doi:10.6084/m9.figshare.7367273	https://doi.org/10.6084/m9.figshare.7367273
GSM3449963	miRNA-Seq library preparation and sequencing	HiSeq 2000	Illumina	GSM3449963	GSM3449963	Gene Expression Omnibus	GSE121916	http://identifiers.org/geo:GSE121916	miRNA profiling comparison among different tissues	Distribution of miRNA expression among different tissues	miRNA_profile.csv; Raw_reads.csv; RIN_table.csv	figshare	doi:10.6084/m9.figshare.7367273	https://doi.org/10.6084/m9.figshare.7367273
GSM3449962	miRNA-Seq library preparation and sequencing	HiSeq 2000	Illumina	GSM3449962	GSM3449962	Gene Expression Omnibus	GSE121916	http://identifiers.org/geo:GSE121916	miRNA profiling comparison among different tissues	Distribution of miRNA expression among different tissues	miRNA_profile.csv; Raw_reads.csv; RIN_table.csv	figshare	doi:10.6084/m9.figshare.7367273	https://doi.org/10.6084/m9.figshare.7367273
GSM3449961	miRNA-Seq library preparation and sequencing	HiSeq 2000	Illumina	GSM3449961	GSM3449961	Gene Expression Omnibus	GSE121916	http://identifiers.org/geo:GSE121916	miRNA profiling comparison among different tissues	Distribution of miRNA expression among different tissues	miRNA_profile.csv; Raw_reads.csv; RIN_table.csv	figshare	doi:10.6084/m9.figshare.7367273	https://doi.org/10.6084/m9.figshare.7367273
GSM3449960	miRNA-Seq library preparation and sequencing	HiSeq 2000	Illumina	GSM3449960	GSM3449960	Gene Expression Omnibus	GSE121916	http://identifiers.org/geo:GSE121916	miRNA profiling comparison among different tissues	Distribution of miRNA expression among different tissues	miRNA_profile.csv; Raw_reads.csv; RIN_table.csv	figshare	doi:10.6084/m9.figshare.7367273	https://doi.org/10.6084/m9.figshare.7367273
GSM3449959	miRNA-Seq library preparation and sequencing	HiSeq 2000	Illumina	GSM3449959	GSM3449959	Gene Expression Omnibus	GSE121916	http://identifiers.org/geo:GSE121916	miRNA profiling comparison among different tissues	Distribution of miRNA expression among different tissues	miRNA_profile.csv; Raw_reads.csv; RIN_table.csv	figshare	doi:10.6084/m9.figshare.7367273	https://doi.org/10.6084/m9.figshare.7367273
GSM3449958	miRNA-Seq library preparation and sequencing	HiSeq 2000	Illumina	GSM3449958	GSM3449958	Gene Expression Omnibus	GSE121916	http://identifiers.org/geo:GSE121916	miRNA profiling comparison among different tissues	Distribution of miRNA expression among different tissues	miRNA_profile.csv; Raw_reads.csv; RIN_table.csv	figshare	doi:10.6084/m9.figshare.7367273	https://doi.org/10.6084/m9.figshare.7367273
GSM3449957	miRNA-Seq library preparation and sequencing	HiSeq 2000	Illumina	GSM3449957	GSM3449957	Gene Expression Omnibus	GSE121916	http://identifiers.org/geo:GSE121916	miRNA profiling comparison among different tissues	Distribution of miRNA expression among different tissues	miRNA_profile.csv; Raw_reads.csv; RIN_table.csv	figshare	doi:10.6084/m9.figshare.7367273	https://doi.org/10.6084/m9.figshare.7367273
GSM3449956	miRNA-Seq library preparation and sequencing	HiSeq 2000	Illumina	GSM3449956	GSM3449956	Gene Expression Omnibus	GSE121916	http://identifiers.org/geo:GSE121916	miRNA profiling comparison among different tissues	Distribution of miRNA expression among different tissues	miRNA_profile.csv; Raw_reads.csv; RIN_table.csv	figshare	doi:10.6084/m9.figshare.7367273	https://doi.org/10.6084/m9.figshare.7367273
GSM3449955	miRNA-Seq library preparation and sequencing	HiSeq 2000	Illumina	GSM3449955	GSM3449955	Gene Expression Omnibus	GSE121916	http://identifiers.org/geo:GSE121916	miRNA profiling comparison among different tissues	Distribution of miRNA expression among different tissues	miRNA_profile.csv; Raw_reads.csv; RIN_table.csv	figshare	doi:10.6084/m9.figshare.7367273	https://doi.org/10.6084/m9.figshare.7367273
GSM3449954	miRNA-Seq library preparation and sequencing	HiSeq 2000	Illumina	GSM3449954	GSM3449954	Gene Expression Omnibus	GSE121916	http://identifiers.org/geo:GSE121916	miRNA profiling comparison among different tissues	Distribution of miRNA expression among different tissues	miRNA_profile.csv; Raw_reads.csv; RIN_table.csv	figshare	doi:10.6084/m9.figshare.7367273	https://doi.org/10.6084/m9.figshare.7367273
GSM3449953	miRNA-Seq library preparation and sequencing	HiSeq 2000	Illumina	GSM3449953	GSM3449953	Gene Expression Omnibus	GSE121916	http://identifiers.org/geo:GSE121916	miRNA profiling comparison among different tissues	Distribution of miRNA expression among different tissues	miRNA_profile.csv; Raw_reads.csv; RIN_table.csv	figshare	doi:10.6084/m9.figshare.7367273	https://doi.org/10.6084/m9.figshare.7367273
GSM3449952	miRNA-Seq library preparation and sequencing	HiSeq 2000	Illumina	GSM3449952	GSM3449952	Gene Expression Omnibus	GSE121916	http://identifiers.org/geo:GSE121916	miRNA profiling comparison among different tissues	Distribution of miRNA expression among different tissues	miRNA_profile.csv; Raw_reads.csv; RIN_table.csv	figshare	doi:10.6084/m9.figshare.7367273	https://doi.org/10.6084/m9.figshare.7367273
GSM3449951	miRNA-Seq library preparation and sequencing	HiSeq 2000	Illumina	GSM3449951	GSM3449951	Gene Expression Omnibus	GSE121916	http://identifiers.org/geo:GSE121916	miRNA profiling comparison among different tissues	Distribution of miRNA expression among different tissues	miRNA_profile.csv; Raw_reads.csv; RIN_table.csv	figshare	doi:10.6084/m9.figshare.7367273	https://doi.org/10.6084/m9.figshare.7367273
GSM3449950	miRNA-Seq library preparation and sequencing	HiSeq 2000	Illumina	GSM3449950	GSM3449950	Gene Expression Omnibus	GSE121916	http://identifiers.org/geo:GSE121916	miRNA profiling comparison among different tissues	Distribution of miRNA expression among different tissues	miRNA_profile.csv; Raw_reads.csv; RIN_table.csv	figshare	doi:10.6084/m9.figshare.7367273	https://doi.org/10.6084/m9.figshare.7367273
GSM3449949	miRNA-Seq library preparation and sequencing	HiSeq 2000	Illumina	GSM3449949	GSM3449949	Gene Expression Omnibus	GSE121916	http://identifiers.org/geo:GSE121916	miRNA profiling comparison among different tissues	Distribution of miRNA expression among different tissues	miRNA_profile.csv; Raw_reads.csv; RIN_table.csv	figshare	doi:10.6084/m9.figshare.7367273	https://doi.org/10.6084/m9.figshare.7367273
GSM3449948	miRNA-Seq library preparation and sequencing	HiSeq 2000	Illumina	GSM3449948	GSM3449948	Gene Expression Omnibus	GSE121916	http://identifiers.org/geo:GSE121916	miRNA profiling comparison among different tissues	Distribution of miRNA expression among different tissues	miRNA_profile.csv; Raw_reads.csv; RIN_table.csv	figshare	doi:10.6084/m9.figshare.7367273	https://doi.org/10.6084/m9.figshare.7367273
GSM3449947	miRNA-Seq library preparation and sequencing	HiSeq 2000	Illumina	GSM3449947	GSM3449947	Gene Expression Omnibus	GSE121916	http://identifiers.org/geo:GSE121916	miRNA profiling comparison among different tissues	Distribution of miRNA expression among different tissues	miRNA_profile.csv; Raw_reads.csv; RIN_table.csv	figshare	doi:10.6084/m9.figshare.7367273	https://doi.org/10.6084/m9.figshare.7367273
GSM3449946	miRNA-Seq library preparation and sequencing	HiSeq 2000	Illumina	GSM3449946	GSM3449946	Gene Expression Omnibus	GSE121916	http://identifiers.org/geo:GSE121916	miRNA profiling comparison among different tissues	Distribution of miRNA expression among different tissues	miRNA_profile.csv; Raw_reads.csv; RIN_table.csv	figshare	doi:10.6084/m9.figshare.7367273	https://doi.org/10.6084/m9.figshare.7367273
GSM3449945	miRNA-Seq library preparation and sequencing	HiSeq 2000	Illumina	GSM3449945	GSM3449945	Gene Expression Omnibus	GSE121916	http://identifiers.org/geo:GSE121916	miRNA profiling comparison among different tissues	Distribution of miRNA expression among different tissues	miRNA_profile.csv; Raw_reads.csv; RIN_table.csv	figshare	doi:10.6084/m9.figshare.7367273	https://doi.org/10.6084/m9.figshare.7367273
GSM3449944	miRNA-Seq library preparation and sequencing	HiSeq 2000	Illumina	GSM3449944	GSM3449944	Gene Expression Omnibus	GSE121916	http://identifiers.org/geo:GSE121916	miRNA profiling comparison among different tissues	Distribution of miRNA expression among different tissues	miRNA_profile.csv; Raw_reads.csv; RIN_table.csv	figshare	doi:10.6084/m9.figshare.7367273	https://doi.org/10.6084/m9.figshare.7367273
GSM3449943	miRNA-Seq library preparation and sequencing	HiSeq 2000	Illumina	GSM3449943	GSM3449943	Gene Expression Omnibus	GSE121916	http://identifiers.org/geo:GSE121916	miRNA profiling comparison among different tissues	Distribution of miRNA expression among different tissues	miRNA_profile.csv; Raw_reads.csv; RIN_table.csv	figshare	doi:10.6084/m9.figshare.7367273	https://doi.org/10.6084/m9.figshare.7367273
GSM3449942	miRNA-Seq library preparation and sequencing	HiSeq 2000	Illumina	GSM3449942	GSM3449942	Gene Expression Omnibus	GSE121916	http://identifiers.org/geo:GSE121916	miRNA profiling comparison among different tissues	Distribution of miRNA expression among different tissues	miRNA_profile.csv; Raw_reads.csv; RIN_table.csv	figshare	doi:10.6084/m9.figshare.7367273	https://doi.org/10.6084/m9.figshare.7367273
GSM3449941	miRNA-Seq library preparation and sequencing	HiSeq 2000	Illumina	GSM3449941	GSM3449941	Gene Expression Omnibus	GSE121916	http://identifiers.org/geo:GSE121916	miRNA profiling comparison among different tissues	Distribution of miRNA expression among different tissues	miRNA_profile.csv; Raw_reads.csv; RIN_table.csv	figshare	doi:10.6084/m9.figshare.7367273	https://doi.org/10.6084/m9.figshare.7367273
GSM3449940	miRNA-Seq library preparation and sequencing	HiSeq 2000	Illumina	GSM3449940	GSM3449940	Gene Expression Omnibus	GSE121916	http://identifiers.org/geo:GSE121916	miRNA profiling comparison among different tissues	Distribution of miRNA expression among different tissues	miRNA_profile.csv; Raw_reads.csv; RIN_table.csv	figshare	doi:10.6084/m9.figshare.7367273	https://doi.org/10.6084/m9.figshare.7367273
GSM3449939	miRNA-Seq library preparation and sequencing	HiSeq 2000	Illumina	GSM3449939	GSM3449939	Gene Expression Omnibus	GSE121916	http://identifiers.org/geo:GSE121916	miRNA profiling comparison among different tissues	Distribution of miRNA expression among different tissues	miRNA_profile.csv; Raw_reads.csv; RIN_table.csv	figshare	doi:10.6084/m9.figshare.7367273	https://doi.org/10.6084/m9.figshare.7367273
GSM3449938	miRNA-Seq library preparation and sequencing	HiSeq 2000	Illumina	GSM3449938	GSM3449938	Gene Expression Omnibus	GSE121916	http://identifiers.org/geo:GSE121916	miRNA profiling comparison among different tissues	Distribution of miRNA expression among different tissues	miRNA_profile.csv; Raw_reads.csv; RIN_table.csv	figshare	doi:10.6084/m9.figshare.7367273	https://doi.org/10.6084/m9.figshare.7367273
GSM3449937	miRNA-Seq library preparation and sequencing	HiSeq 2000	Illumina	GSM3449937	GSM3449937	Gene Expression Omnibus	GSE121916	http://identifiers.org/geo:GSE121916	miRNA profiling comparison among different tissues	Distribution of miRNA expression among different tissues	miRNA_profile.csv; Raw_reads.csv; RIN_table.csv	figshare	doi:10.6084/m9.figshare.7367273	https://doi.org/10.6084/m9.figshare.7367273
GSM3449936	miRNA-Seq library preparation and sequencing	HiSeq 2000	Illumina	GSM3449936	GSM3449936	Gene Expression Omnibus	GSE121916	http://identifiers.org/geo:GSE121916	miRNA profiling comparison among different tissues	Distribution of miRNA expression among different tissues	miRNA_profile.csv; Raw_reads.csv; RIN_table.csv	figshare	doi:10.6084/m9.figshare.7367273	https://doi.org/10.6084/m9.figshare.7367273
GSM3449935	miRNA-Seq library preparation and sequencing	HiSeq 2000	Illumina	GSM3449935	GSM3449935	Gene Expression Omnibus	GSE121916	http://identifiers.org/geo:GSE121916	miRNA profiling comparison among different tissues	Distribution of miRNA expression among different tissues	miRNA_profile.csv; Raw_reads.csv; RIN_table.csv	figshare	doi:10.6084/m9.figshare.7367273	https://doi.org/10.6084/m9.figshare.7367273
GSM3449934	miRNA-Seq library preparation and sequencing	HiSeq 2000	Illumina	GSM3449934	GSM3449934	Gene Expression Omnibus	GSE121916	http://identifiers.org/geo:GSE121916	miRNA profiling comparison among different tissues	Distribution of miRNA expression among different tissues	miRNA_profile.csv; Raw_reads.csv; RIN_table.csv	figshare	doi:10.6084/m9.figshare.7367273	https://doi.org/10.6084/m9.figshare.7367273
GSM3449933	miRNA-Seq library preparation and sequencing	HiSeq 2000	Illumina	GSM3449933	GSM3449933	Gene Expression Omnibus	GSE121916	http://identifiers.org/geo:GSE121916	miRNA profiling comparison among different tissues	Distribution of miRNA expression among different tissues	miRNA_profile.csv; Raw_reads.csv; RIN_table.csv	figshare	doi:10.6084/m9.figshare.7367273	https://doi.org/10.6084/m9.figshare.7367273
GSM3449932	miRNA-Seq library preparation and sequencing	HiSeq 2000	Illumina	GSM3449932	GSM3449932	Gene Expression Omnibus	GSE121916	http://identifiers.org/geo:GSE121916	miRNA profiling comparison among different tissues	Distribution of miRNA expression among different tissues	miRNA_profile.csv; Raw_reads.csv; RIN_table.csv	figshare	doi:10.6084/m9.figshare.7367273	https://doi.org/10.6084/m9.figshare.7367273
GSM3449931	miRNA-Seq library preparation and sequencing	HiSeq 2000	Illumina	GSM3449931	GSM3449931	Gene Expression Omnibus	GSE121916	http://identifiers.org/geo:GSE121916	miRNA profiling comparison among different tissues	Distribution of miRNA expression among different tissues	miRNA_profile.csv; Raw_reads.csv; RIN_table.csv	figshare	doi:10.6084/m9.figshare.7367273	https://doi.org/10.6084/m9.figshare.7367273
GSM3449930	miRNA-Seq library preparation and sequencing	HiSeq 2000	Illumina	GSM3449930	GSM3449930	Gene Expression Omnibus	GSE121916	http://identifiers.org/geo:GSE121916	miRNA profiling comparison among different tissues	Distribution of miRNA expression among different tissues	miRNA_profile.csv; Raw_reads.csv; RIN_table.csv	figshare	doi:10.6084/m9.figshare.7367273	https://doi.org/10.6084/m9.figshare.7367273
GSM3449929	miRNA-Seq library preparation and sequencing	HiSeq 2000	Illumina	GSM3449929	GSM3449929	Gene Expression Omnibus	GSE121916	http://identifiers.org/geo:GSE121916	miRNA profiling comparison among different tissues	Distribution of miRNA expression among different tissues	miRNA_profile.csv; Raw_reads.csv; RIN_table.csv	figshare	doi:10.6084/m9.figshare.7367273	https://doi.org/10.6084/m9.figshare.7367273
GSM3449928	miRNA-Seq library preparation and sequencing	HiSeq 2000	Illumina	GSM3449928	GSM3449928	Gene Expression Omnibus	GSE121916	http://identifiers.org/geo:GSE121916	miRNA profiling comparison among different tissues	Distribution of miRNA expression among different tissues	miRNA_profile.csv; Raw_reads.csv; RIN_table.csv	figshare	doi:10.6084/m9.figshare.7367273	https://doi.org/10.6084/m9.figshare.7367273
GSM3449927	miRNA-Seq library preparation and sequencing	HiSeq 2000	Illumina	GSM3449927	GSM3449927	Gene Expression Omnibus	GSE121916	http://identifiers.org/geo:GSE121916	miRNA profiling comparison among different tissues	Distribution of miRNA expression among different tissues	miRNA_profile.csv; Raw_reads.csv; RIN_table.csv	figshare	doi:10.6084/m9.figshare.7367273	https://doi.org/10.6084/m9.figshare.7367273
GSM3449926	miRNA-Seq library preparation and sequencing	HiSeq 2000	Illumina	GSM3449926	GSM3449926	Gene Expression Omnibus	GSE121916	http://identifiers.org/geo:GSE121916	miRNA profiling comparison among different tissues	Distribution of miRNA expression among different tissues	miRNA_profile.csv; Raw_reads.csv; RIN_table.csv	figshare	doi:10.6084/m9.figshare.7367273	https://doi.org/10.6084/m9.figshare.7367273
GSM3449925	miRNA-Seq library preparation and sequencing	HiSeq 2000	Illumina	GSM3449925	GSM3449925	Gene Expression Omnibus	GSE121916	http://identifiers.org/geo:GSE121916	miRNA profiling comparison among different tissues	Distribution of miRNA expression among different tissues	miRNA_profile.csv; Raw_reads.csv; RIN_table.csv	figshare	doi:10.6084/m9.figshare.7367273	https://doi.org/10.6084/m9.figshare.7367273
GSM3449924	miRNA-Seq library preparation and sequencing	HiSeq 2000	Illumina	GSM3449924	GSM3449924	Gene Expression Omnibus	GSE121916	http://identifiers.org/geo:GSE121916	miRNA profiling comparison among different tissues	Distribution of miRNA expression among different tissues	miRNA_profile.csv; Raw_reads.csv; RIN_table.csv	figshare	doi:10.6084/m9.figshare.7367273	https://doi.org/10.6084/m9.figshare.7367273
GSM3449923	miRNA-Seq library preparation and sequencing	HiSeq 2000	Illumina	GSM3449923	GSM3449923	Gene Expression Omnibus	GSE121916	http://identifiers.org/geo:GSE121916	miRNA profiling comparison among different tissues	Distribution of miRNA expression among different tissues	miRNA_profile.csv; Raw_reads.csv; RIN_table.csv	figshare	doi:10.6084/m9.figshare.7367273	https://doi.org/10.6084/m9.figshare.7367273
GSM3449922	miRNA-Seq library preparation and sequencing	HiSeq 2000	Illumina	GSM3449922	GSM3449922	Gene Expression Omnibus	GSE121916	http://identifiers.org/geo:GSE121916	miRNA profiling comparison among different tissues	Distribution of miRNA expression among different tissues	miRNA_profile.csv; Raw_reads.csv; RIN_table.csv	figshare	doi:10.6084/m9.figshare.7367273	https://doi.org/10.6084/m9.figshare.7367273
GSM3449921	miRNA-Seq library preparation and sequencing	HiSeq 2000	Illumina	GSM3449921	GSM3449921	Gene Expression Omnibus	GSE121916	http://identifiers.org/geo:GSE121916	miRNA profiling comparison among different tissues	Distribution of miRNA expression among different tissues	miRNA_profile.csv; Raw_reads.csv; RIN_table.csv	figshare	doi:10.6084/m9.figshare.7367273	https://doi.org/10.6084/m9.figshare.7367273
GSM3449920	miRNA-Seq library preparation and sequencing	HiSeq 2000	Illumina	GSM3449920	GSM3449920	Gene Expression Omnibus	GSE121916	http://identifiers.org/geo:GSE121916	miRNA profiling comparison among different tissues	Distribution of miRNA expression among different tissues	miRNA_profile.csv; Raw_reads.csv; RIN_table.csv	figshare	doi:10.6084/m9.figshare.7367273	https://doi.org/10.6084/m9.figshare.7367273
GSM3449919	miRNA-Seq library preparation and sequencing	HiSeq 2000	Illumina	GSM3449919	GSM3449919	Gene Expression Omnibus	GSE121916	http://identifiers.org/geo:GSE121916	miRNA profiling comparison among different tissues	Distribution of miRNA expression among different tissues	miRNA_profile.csv; Raw_reads.csv; RIN_table.csv	figshare	doi:10.6084/m9.figshare.7367273	https://doi.org/10.6084/m9.figshare.7367273
GSM3449918	miRNA-Seq library preparation and sequencing	HiSeq 2000	Illumina	GSM3449918	GSM3449918	Gene Expression Omnibus	GSE121916	http://identifiers.org/geo:GSE121916	miRNA profiling comparison among different tissues	Distribution of miRNA expression among different tissues	miRNA_profile.csv; Raw_reads.csv; RIN_table.csv	figshare	doi:10.6084/m9.figshare.7367273	https://doi.org/10.6084/m9.figshare.7367273
GSM3449917	miRNA-Seq library preparation and sequencing	HiSeq 2000	Illumina	GSM3449917	GSM3449917	Gene Expression Omnibus	GSE121916	http://identifiers.org/geo:GSE121916	miRNA profiling comparison among different tissues	Distribution of miRNA expression among different tissues	miRNA_profile.csv; Raw_reads.csv; RIN_table.csv	figshare	doi:10.6084/m9.figshare.7367273	https://doi.org/10.6084/m9.figshare.7367273
GSM3449916	miRNA-Seq library preparation and sequencing	HiSeq 2000	Illumina	GSM3449916	GSM3449916	Gene Expression Omnibus	GSE121916	http://identifiers.org/geo:GSE121916	miRNA profiling comparison among different tissues	Distribution of miRNA expression among different tissues	miRNA_profile.csv; Raw_reads.csv; RIN_table.csv	figshare	doi:10.6084/m9.figshare.7367273	https://doi.org/10.6084/m9.figshare.7367273
GSM3449915	miRNA-Seq library preparation and sequencing	HiSeq 2000	Illumina	GSM3449915	GSM3449915	Gene Expression Omnibus	GSE121916	http://identifiers.org/geo:GSE121916	miRNA profiling comparison among different tissues	Distribution of miRNA expression among different tissues	miRNA_profile.csv; Raw_reads.csv; RIN_table.csv	figshare	doi:10.6084/m9.figshare.7367273	https://doi.org/10.6084/m9.figshare.7367273
GSM3449914	miRNA-Seq library preparation and sequencing	HiSeq 2000	Illumina	GSM3449914	GSM3449914	Gene Expression Omnibus	GSE121916	http://identifiers.org/geo:GSE121916	miRNA profiling comparison among different tissues	Distribution of miRNA expression among different tissues	miRNA_profile.csv; Raw_reads.csv; RIN_table.csv	figshare	doi:10.6084/m9.figshare.7367273	https://doi.org/10.6084/m9.figshare.7367273
GSM3449913	miRNA-Seq library preparation and sequencing	HiSeq 2000	Illumina	GSM3449913	GSM3449913	Gene Expression Omnibus	GSE121916	http://identifiers.org/geo:GSE121916	miRNA profiling comparison among different tissues	Distribution of miRNA expression among different tissues	miRNA_profile.csv; Raw_reads.csv; RIN_table.csv	figshare	doi:10.6084/m9.figshare.7367273	https://doi.org/10.6084/m9.figshare.7367273
GSM3449912	miRNA-Seq library preparation and sequencing	HiSeq 2000	Illumina	GSM3449912	GSM3449912	Gene Expression Omnibus	GSE121916	http://identifiers.org/geo:GSE121916	miRNA profiling comparison among different tissues	Distribution of miRNA expression among different tissues	miRNA_profile.csv; Raw_reads.csv; RIN_table.csv	figshare	doi:10.6084/m9.figshare.7367273	https://doi.org/10.6084/m9.figshare.7367273
GSM3449911	miRNA-Seq library preparation and sequencing	HiSeq 2000	Illumina	GSM3449911	GSM3449911	Gene Expression Omnibus	GSE121916	http://identifiers.org/geo:GSE121916	miRNA profiling comparison among different tissues	Distribution of miRNA expression among different tissues	miRNA_profile.csv; Raw_reads.csv; RIN_table.csv	figshare	doi:10.6084/m9.figshare.7367273	https://doi.org/10.6084/m9.figshare.7367273
GSM3449910	miRNA-Seq library preparation and sequencing	HiSeq 2000	Illumina	GSM3449910	GSM3449910	Gene Expression Omnibus	GSE121916	http://identifiers.org/geo:GSE121916	miRNA profiling comparison among different tissues	Distribution of miRNA expression among different tissues	miRNA_profile.csv; Raw_reads.csv; RIN_table.csv	figshare	doi:10.6084/m9.figshare.7367273	https://doi.org/10.6084/m9.figshare.7367273
GSM3449909	miRNA-Seq library preparation and sequencing	HiSeq 2000	Illumina	GSM3449909	GSM3449909	Gene Expression Omnibus	GSE121916	http://identifiers.org/geo:GSE121916	miRNA profiling comparison among different tissues	Distribution of miRNA expression among different tissues	miRNA_profile.csv; Raw_reads.csv; RIN_table.csv	figshare	doi:10.6084/m9.figshare.7367273	https://doi.org/10.6084/m9.figshare.7367273
GSM3449908	miRNA-Seq library preparation and sequencing	HiSeq 2000	Illumina	GSM3449908	GSM3449908	Gene Expression Omnibus	GSE121916	http://identifiers.org/geo:GSE121916	miRNA profiling comparison among different tissues	Distribution of miRNA expression among different tissues	miRNA_profile.csv; Raw_reads.csv; RIN_table.csv	figshare	doi:10.6084/m9.figshare.7367273	https://doi.org/10.6084/m9.figshare.7367273
GSM3449907	miRNA-Seq library preparation and sequencing	HiSeq 2000	Illumina	GSM3449907	GSM3449907	Gene Expression Omnibus	GSE121916	http://identifiers.org/geo:GSE121916	miRNA profiling comparison among different tissues	Distribution of miRNA expression among different tissues	miRNA_profile.csv; Raw_reads.csv; RIN_table.csv	figshare	doi:10.6084/m9.figshare.7367273	https://doi.org/10.6084/m9.figshare.7367273
GSM3449906	miRNA-Seq library preparation and sequencing	HiSeq 2000	Illumina	GSM3449906	GSM3449906	Gene Expression Omnibus	GSE121916	http://identifiers.org/geo:GSE121916	miRNA profiling comparison among different tissues	Distribution of miRNA expression among different tissues	miRNA_profile.csv; Raw_reads.csv; RIN_table.csv	figshare	doi:10.6084/m9.figshare.7367273	https://doi.org/10.6084/m9.figshare.7367273
GSM3449905	miRNA-Seq library preparation and sequencing	HiSeq 2000	Illumina	GSM3449905	GSM3449905	Gene Expression Omnibus	GSE121916	http://identifiers.org/geo:GSE121916	miRNA profiling comparison among different tissues	Distribution of miRNA expression among different tissues	miRNA_profile.csv; Raw_reads.csv; RIN_table.csv	figshare	doi:10.6084/m9.figshare.7367273	https://doi.org/10.6084/m9.figshare.7367273
GSM3449904	miRNA-Seq library preparation and sequencing	HiSeq 2000	Illumina	GSM3449904	GSM3449904	Gene Expression Omnibus	GSE121916	http://identifiers.org/geo:GSE121916	miRNA profiling comparison among different tissues	Distribution of miRNA expression among different tissues	miRNA_profile.csv; Raw_reads.csv; RIN_table.csv	figshare	doi:10.6084/m9.figshare.7367273	https://doi.org/10.6084/m9.figshare.7367273
GSM1867090	miRNA-Seq library preparation and sequencing	HiSeq 2000	Illumina	GSM1867090	GSM1867090	Gene Expression Omnibus	GSE72643	http://identifiers.org/geo:GSE72643	miRNA profiling comparison among different tissues	Distribution of miRNA expression among different tissues	miRNA_profile.csv; Raw_reads.csv; RIN_table.csv	figshare	doi:10.6084/m9.figshare.7367273	https://doi.org/10.6084/m9.figshare.7367273
GSM1867089	miRNA-Seq library preparation and sequencing	HiSeq 2000	Illumina	GSM1867089	GSM1867089	Gene Expression Omnibus	GSE72643	http://identifiers.org/geo:GSE72643	miRNA profiling comparison among different tissues	Distribution of miRNA expression among different tissues	miRNA_profile.csv; Raw_reads.csv; RIN_table.csv	figshare	doi:10.6084/m9.figshare.7367273	https://doi.org/10.6084/m9.figshare.7367273
GSM1867088	miRNA-Seq library preparation and sequencing	HiSeq 2000	Illumina	GSM1867088	GSM1867088	Gene Expression Omnibus	GSE72643	http://identifiers.org/geo:GSE72643	miRNA profiling comparison among different tissues	Distribution of miRNA expression among different tissues	miRNA_profile.csv; Raw_reads.csv; RIN_table.csv	figshare	doi:10.6084/m9.figshare.7367273	https://doi.org/10.6084/m9.figshare.7367273
GSM1867087	miRNA-Seq library preparation and sequencing	HiSeq 2000	Illumina	GSM1867087	GSM1867087	Gene Expression Omnibus	GSE72643	http://identifiers.org/geo:GSE72643	miRNA profiling comparison among different tissues	Distribution of miRNA expression among different tissues	miRNA_profile.csv; Raw_reads.csv; RIN_table.csv	figshare	doi:10.6084/m9.figshare.7367273	https://doi.org/10.6084/m9.figshare.7367273
GSM1867086	miRNA-Seq library preparation and sequencing	HiSeq 2000	Illumina	GSM1867086	GSM1867086	Gene Expression Omnibus	GSE72643	http://identifiers.org/geo:GSE72643	miRNA profiling comparison among different tissues	Distribution of miRNA expression among different tissues	miRNA_profile.csv; Raw_reads.csv; RIN_table.csv	figshare	doi:10.6084/m9.figshare.7367273	https://doi.org/10.6084/m9.figshare.7367273
GSM1867085	miRNA-Seq library preparation and sequencing	HiSeq 2000	Illumina	GSM1867085	GSM1867085	Gene Expression Omnibus	GSE72643	http://identifiers.org/geo:GSE72643	miRNA profiling comparison among different tissues	Distribution of miRNA expression among different tissues	miRNA_profile.csv; Raw_reads.csv; RIN_table.csv	figshare	doi:10.6084/m9.figshare.7367273	https://doi.org/10.6084/m9.figshare.7367273
GSM1867084	miRNA-Seq library preparation and sequencing	HiSeq 2000	Illumina	GSM1867084	GSM1867084	Gene Expression Omnibus	GSE72643	http://identifiers.org/geo:GSE72643	miRNA profiling comparison among different tissues	Distribution of miRNA expression among different tissues	miRNA_profile.csv; Raw_reads.csv; RIN_table.csv	figshare	doi:10.6084/m9.figshare.7367273	https://doi.org/10.6084/m9.figshare.7367273
GSM1867083	miRNA-Seq library preparation and sequencing	HiSeq 2000	Illumina	GSM1867083	GSM1867083	Gene Expression Omnibus	GSE72643	http://identifiers.org/geo:GSE72643	miRNA profiling comparison among different tissues	Distribution of miRNA expression among different tissues	miRNA_profile.csv; Raw_reads.csv; RIN_table.csv	figshare	doi:10.6084/m9.figshare.7367273	https://doi.org/10.6084/m9.figshare.7367273
